# Supplementary material for: Genomic resequencing reveals genetic diversity, population structure, and core collection of durian germplasm
Source: Commun Biol. 2025 Aug 23;8:1273. doi: 10.1038/s42003-025-08715-3 (PMC12375001; doi:10.1038/s42003-025-08715-3)
Supplement: Supplementary file 3 — Supplementary Data 1-6 [file 42003_2025_8715_MOESM3_ESM.xlsx]

## Sheet: Supplementary Data 1
Supplementary Data 1. Mapping statistics of 114 durian accessions.
Samples	Resource number	Locations	Read pairs	Mapping rate %	Average depth	Genome coverage %	Core
10K	SD037	Baoting three base	111644396	87.06	17.1	95.04	No
11F	SY014	Sanya Yucai Jinbao Company	112167014	94.56	19.19	94.05	No
12L	SY015	Sanya Yucai Jinbao Company	187584708	94.03	32.47	90.99	No
13M	LNY10	Youqi Nanbin nursery	106598473	91.23	17.87	85.22	No
14N	LNY13	Youqi Nanbin nursery	112763213	93.59	19.31	92.65	No
15O	LNY12	Youqi Nanbin nursery	110644012	87.92	17.67	87.14	No
16P	LNY15	Youqi Nanbin nursery	97710056	90.87	16.4	85.14	Yes
17Q	LNY2	Youqi Nanbin nursery	103858240	91.93	17.54	87.54	No
18R	LNC6	Youqi Nanbin nursery	105703491	90.89	17.41	89.28	Yes
19S	LNC7	Youqi Nanbin nursery	114699508	93.42	19.67	89.38	No
1A	WX006	Wanning Xinglong overseas Chinese farm	102052372	77.99	13.99	90.48	Yes
20T	LNC4	Youqi Nanbin nursery	129593834	92.38	21.88	92.55	No
21U	SY1-3	Youqi Nanbin nursery	112703517	93.5	19.41	89.7	No
22V	SD1-1	Youqi Nanbin nursery	91969742	93.8	15.92	92.76	No
23W	LNY1	Youqi Nanbin nursery	99708558	91.27	16.64	85.6	No
24X	LNC2	Youqi Nanbin nursery	98484011	91.92	16.55	88.96	No
25Y	LNC5	Youqi Nanbin nursery	99958795	91.88	16.68	91.78	No
26Z	LNY6	Youqi Nanbin nursery	100387009	94.35	17.32	92.53	Yes
27A	LNY14	Youqi Nanbin nursery	115316001	92.7	19.53	91.7	No
28B	SY1-4	Youqi Nanbin nursery	91842842	93.54	15.79	86.39	No
29C	LNC1	Youqi Nanbin nursery	100254549	92.13	17.1	83.7	No
2B	WX007	Wanning Xinglong overseas Chinese farm	96524923	84.05	14.72	88.28	No
30D	LNY4	Youqi Nanbin nursery	100498092	89.21	16.3	86.04	No
31E	LNC3	Youqi Nanbin nursery	87201080	93.28	15.06	91.66	No
32F	LNY8	Youqi Nanbin nursery	108381011	92.26	18.16	86.3	No
33G	LNY18	Youqi Nanbin nursery	92528000	94.03	15.94	89.47	No
34H	LNY16	Youqi Nanbin nursery	101648777	89.97	16.64	84.7	Yes
35I	LNY11	Youqi Nanbin nursery	90429383	92.57	15.24	87.34	Yes
36J	LNY9	Youqi Nanbin nursery	87970980	92.17	14.82	88.62	Yes
37K	LNY21	Youqi Nanbin nursery	105494531	93.52	17.41	90.9	No
38L	LNY20	Youqi Nanbin nursery	124189325	93.83	21.35	92.22	No
39M	LNC8	Youqi Nanbin nursery	87544041	94.71	15.09	93.56	Yes
3C	WX009	Wanning Xinglong overseas Chinese farm	123438413	94.52	21.15	90.5	No
40N	SY1-1	Youqi Nanbin nursery	103229858	94.34	17.9	90.67	No
41O	SD1-4	Youqi Nanbin nursery	103392224	88.59	16.78	85.66	Yes
42P	SD1-2	Youqi Nanbin nursery	116644535	95.54	19.84	93.52	No
43R	SD1-3	Youqi Nanbin nursery	112925612	93.56	19.25	93.37	No
44S	WN01	Youqi Nanbin nursery	98617535	89.85	16.28	89.95	No
45T	WX006-1	Youqi Nanbin nursery	141429410	96.06	23.25	92.99	No
46U	WN02	Youqi Nanbin nursery	86768881	89.99	14.4	86.4	Yes
47Q	D163-8499	Youqi Nanbin nursery	155699482	96.45	25.64	94.24	No
48V	Tekka	Youqi Nanbin nursery	121871011	92.38	20.03	93.49	No
49W	D101-8454	Youqi Nanbin nursery	92065335	91.53	14.92	93.03	No
4D	WX010	Wanning Xinglong Botanical Garden	101044279	88.36	16.5	88.13	No
50X	D166-8424	Youqi Nanbin nursery	92296920	92.87	15.36	93.33	No
51Y	Xian hung-8411	Youqi Nanbin nursery	107352735	95.24	18.87	92.47	No
52Z	Lipan bara-8383	Youqi Nanbin nursery	110132770	94.4	19.01	93.07	No
53A	D99 -8362	Youqi Nanbin nursery	122472144	92.91	20.71	93.61	No
54B	D175-8357	Youqi Nanbin nursery	105047516	93.52	18.18	86.98	No
55C	D198-8276	Youqi Nanbin nursery	100883510	95.95	17.57	93.26	No
56D	Maharani-8280	Youqi Nanbin nursery	109761784	88.9	17.4	92.57	Yes
57E	Tembaga-8221	Youqi Nanbin nursery	104867176	93.2	17.23	93.58	Yes
58F	S.O -8212	Youqi Nanbin nursery	110286462	94.73	19.1	91.77	No
59G	D226-8146	Youqi Nanbin nursery	94290223	95.46	16.37	92.29	No
5E	WX008	Wanning Xinglong Botanical Garden	99816648	78.06	13.74	90.12	No
60Q	D1 -8183	Youqi Nanbin nursery	121648249	94.6	20.81	93.95	No
61H	D24 -8133	Youqi Nanbin nursery	129043188	96.23	22.3	94.39	Yes
62I	D206-8100	Youqi Nanbin nursery	88460248	91.23	14.82	92.01	No
63J	D15 -8119	Youqi Nanbin nursery	97629973	91.3	16.34	91.53	Yes
64K	Bunge M.KK-8104	Youqi Nanbin nursery	97729034	91.36	16.42	83.19	Yes
65L	D155-8087	Youqi Nanbin nursery	114778900	94.7	20.03	90.53	No
66M	WN06	Youqi Nanbin nursery	97114884	90.99	16.34	93.32	No
67N	WN03	Youqi Nanbin nursery	113859040	89.99	18.86	92.44	No
68O	WN04	Youqi Nanbin nursery	109135247	91.8	18.58	91.4	No
69P	WN05	Youqi Nanbin nursery	96109992	90.59	15.98	88.9	Yes
6G	LN012	Lingshui Nanping farm	101190071	89.42	16.39	88.07	Yes
70R	SYZ01MSW	Yucai 6 team durian resource nursery	102681255	91.05	17.04	90.69	Yes
71S	SYZ02TMN	Yucai 6 team durian resource nursery	101834760	87.89	16.53	87.03	No
72T	SYZ03HC	Yucai 6 team durian resource nursery	99985620	87.57	16.14	82.18	No
73U	SYZ208	Yucai 6 team durian resource nursery	74313011	92.04	12.62	84.3	No
74V	SYZ412	Yucai 6 team durian resource nursery	98369377	93.61	16.86	92.59	No
75W	SYZ04JZ	Yucai 6 team durian resource nursery	112221645	94.08	19.2	93.88	No
76X	SYZ05	Yucai 6 team durian resource nursery	94358594	90.43	15.62	86.5	No
77Y	SYZ06HR	Yucai 6 team durian resource nursery	99278395	89.61	16.34	84.99	No
78Z	SYZ07NTC	Yucai 6 team durian resource nursery	99583270	91.16	16.92	93.86	No
79A	SYZ08LL	Yucai 6 team durian resource nursery	96461928	89.24	15.91	81.5	No
7H	LN011	Lingshui Nanping farm	102846393	88.69	16.64	88.08	No
80B	SYZ10TLZ	Yucai 6 team durian resource nursery	100736481	91.9	17.01	91.35	No
81C	SYZ11SLK	Yucai 6 team durian resource nursery	98258261	94.62	16.98	90.48	No
82D	SYZ12CB	Yucai 6 team durian resource nursery	101344333	95.57	18	95.62	No
83E	LW01JNK	Ledong Wanchong south ban village	121569629	93.52	20.89	94.23	No
84F	LW02HC	Ledong Wanchong south ban village	115589147	89.11	18.49	88.88	No
85G	WNX02	Wenchang Xiagou village	109802917	90.5	18.28	84.09	No
86H	DLM01	Ding 'an Mutian village	97305390	86.79	15.4	80.96	No
87I	SND01A	Lingshui Nanping farm	101619670	89.5	16.88	86.31	No
88J	Black thorn H-N-H-1	Lingshui Nanping farm	103861404	89.52	17.13	84.35	No
89K	SND04D	Lingshui Nanping farm	87145073	90.06	14.48	87.98	No
8I	LN013	Lingshui Nanping farm	101271069	91.58	17.04	87.06	No
90L	SND03C	Lingshui Nanping farm	87206265	89.52	14.31	86.85	No
91M	SND05E	Lingshui Nanping farm	135635070	95.2	23.81	94.61	No
92N	YML01	Xishuangbanna, Yunnan Province	120523074	83.66	17.88	94.06	Yes
93O	LSA01	Red Meat II	89353160	91.05	14.45	87.45	No
9J	SD033	Baoting three base	107099876	92.89	18.21	89.82	No
Liu1	Black Thorn (D200)	Yucai Ma Liang village nursery base	98718418	89.69	16.24	92.5	No
Liu2	Musang king(D197)	Yucai Ma Liang village nursery base	120126726	91.36	20.12	94.77	No
Liu3	Monthong	Yucai Ma Liang village nursery base	146132532	94.45	24.45	94.94	Yes
Liu4	Wild-type durian from Vietnam	Yucai Ma Liang village nursery base	100906916	93.11	16.32	85.2	Yes
Liu5	Red durian	Yucai Ma Liang village nursery base	110483891	93.71	18.79	91.22	No
E250011840_L01_97	D600	Yucai Ma Liang village nursery base	62663487	88.82	5.71	84.53	Yes
E250011840_L01_98	Lipan Kuning	Yucai Ma Liang village nursery base	57579580	75.84	10.56	93.61	No
E250011840_L01_99	Dato Nina (D2)	Yucai Ma Liang village nursery base	62024018	87.97	10.89	94.21	Yes
E250011840_L01_100	Super Jawi	Laboratory material	62342482	92.48	10.83	94.48	No
E250011840_L01_101	Kaladi Goid	Yucai Ma Liang village nursery base	67516841	93.96	9.64	93.87	Yes
E250011840_L01_102	Cikgu Wei	Baoting Nanmao	64730584	90.57	11.16	94.2	No
E250011840_L01_103	D13	Baoting Nanmao	75768833	92.14	13.7	94.3	No
E250011840_L01_104	Tok maget	Baoting Nanmao	78147440	91.2	14.11	94.42	No
E250011840_L01_105	Pelangi	Baoting Nanmao	61537850	90.15	10.92	94.88	No
E250011840_L01_106	Ang Bak	Baoting Nanmao	73311954	92.84	13.26	94.6	No
E250011840_L01_107	MDUR88 (D190)	Yucai Ma Liang village nursery base	64626036	92.72	11.59	94.5	No
E250011840_L01_108	Chanee (D123)	Yucai Ma Liang village nursery base	85541617	93.78	15.09	95.75	Yes
E250011840_L01_109	D168	Yucai Ma Liang village nursery base	81714324	93.6	14.86	95.03	No
E250011840_L01_110	Tangkai Panjang	Yucai Ma Liang village nursery base	80612807	53.33	14.66	94.94	No
E250011840_L01_111	Kan yao	Yucai Ma Liang village nursery base	75074302	93.34	13.97	98.39	Yes
E250011840_L01_112	YNH	Laboratory material	85005829	89.6	15.3	94.54	No

## Sheet: Supplementary Data 2
Supplementary Data 2. Summary of representative transposable element clusters.
Superfamily	Clade	clstr	clstr_size	length	clstr_rep	clstr_iden	clstr_cov	Insertion	Mya	family	Complete	Domains
Copia	Tork	7	102	583	0	0.9245	0.99	4334152	4.33415	RLC_01	yes	GAG|Tork PROT|Tork INT|Tork RT|Tork RH|Tork
Copia	Ale	26	5	263	0	0.8897	1	2589509	2.58951	RLC_13	yes	GAG|Ale PROT|Ale INT|Ale RT|Ale RH|Ale
Gypsy	Athila	37	1	155	1	100	1	4271442	4.27144	RLG_38	no	GAG|Athila PROT|Athila
Copia	Ale	30	66	199	0	0.9497	0.88	582770	0.58277	RLC_02	no	PROT|Ale INT|Ale RT|Ale RH|Ale
Copia	Tork	7	102	580	0	0.9793	0.99	198940	0.19894	RLC_01	yes	GAG|Tork PROT|Tork INT|Tork RT|Tork RH|Tork
Copia	Ivana	31	1	213	1	100	1	2448450	2.44845	RLC_33	yes	GAG|Ivana PROT|Ivana INT|Ivana RT|Ivana RH|Ivana
Copia	Ale	30	66	200	0	0.95	0.88	968080	0.96808	RLC_02	no	PROT|Ale INT|Ale RT|Ale RH|Ale
Copia	Tork	7	102	582	0	0.9416	0.99	1486546	1.48655	RLC_01	yes	GAG|Tork PROT|Tork INT|Tork RT|Tork RH|Tork
Copia	Ivana	20	9	279	0	0.9642	0.99	137691	0.137691	RLC_09	yes	GAG|Ivana PROT|Ivana INT|Ivana RT|Ivana RH|Ivana
Copia	Ivana	20	9	279	0	0.9642	0.99	137691	0.137691	RLC_09	yes	GAG|Ivana PROT|Ivana INT|Ivana RT|Ivana RH|Ivana
Gypsy	Galadriel	6	12	613	0	0.9184	0.98	2010324	2.01032	RLG_08	yes	GAG|Galadriel PROT|Galadriel RT|Galadriel RH|Galadriel INT|Galadriel CHD|Galadriel
Copia	Tork	7	102	583	0	0.9691	0.99	1348201	1.3482	RLC_01	yes	GAG|Tork PROT|Tork INT|Tork RT|Tork RH|Tork
Copia	Tork	7	102	580	0	0.931	0.99	4036571	4.03657	RLC_01	no	GAG|Tork PROT|Tork INT|Tork
Copia	Ale	19	29	251	0	0.9124	0.86	1058696	1.0587	RLC_05	no	PROT|Ale INT|Ale RT|Ale RH|Ale
Gypsy	Galadriel	9	30	551	0	0.9328	0.99	1575117	1.57512	RLG_04	yes	GAG|Galadriel PROT|Galadriel RT|Galadriel RH|Galadriel INT|Galadriel CHD|Galadriel
Copia	Tork	7	102	583	0	0.9485	0.99	2335054	2.33505	RLC_01	yes	GAG|Tork PROT|Tork INT|Tork RT|Tork RH|Tork
Copia	Ale	19	29	276	0	0.9275	0.95	1569273	1.56927	RLC_05	no	PROT|Ale INT|Ale RT|Ale RH|Ale
Copia	Ale	30	66	201	0	0.9403	0.88	771848	0.771848	RLC_02	no	PROT|Ale INT|Ale RT|Ale RH|Ale
Gypsy	Galadriel	9	30	551	0	0.9401	0.99	561844	0.561844	RLG_04	yes	GAG|Galadriel PROT|Galadriel RT|Galadriel RH|Galadriel INT|Galadriel CHD|Galadriel
Copia	Ikeros	8	1	561	1	100	1	4143827	4.14383	RLC_20	yes	GAG|Ikeros PROT|Ikeros INT|Ikeros RT|Ikeros RH|Ikeros
Copia	Ale	35	1	184	1	100	1	2609350	2.60935	RLC_36	no	PROT|Ale INT|Ale RT|Ale RH|Ale
Copia	Tork	7	102	584	0	0.9743	0.99	65821	0.065821	RLC_01	yes	GAG|Tork PROT|Tork INT|Tork RT|Tork RH|Tork
Copia	Ale	30	66	200	0	0.945	0.88	0	0	RLC_02	no	PROT|Ale INT|Ale RT|Ale RH|Ale
Copia	unknown	1	16	767	0	0.9387	0.95	403448	0.403448	RLC_06	none	none
Copia	Ivana	20	9	279	0	0.9642	0.99	415058	0.415058	RLC_09	yes	GAG|Ivana PROT|Ivana INT|Ivana RT|Ivana RH|Ivana
Copia	Ivana	20	9	279	0	0.9606	0.99	137200	0.1372	RLC_09	yes	GAG|Ivana PROT|Ivana INT|Ivana RT|Ivana RH|Ivana
Copia	Ale	30	66	200	0	0.925	0.88	1183598	1.1836	RLC_02	no	PROT|Ale INT|Ale RT|Ale RH|Ale
Copia	Ale	26	5	263	0	0.8783	1	3234157	3.23416	RLC_13	yes	GAG|Ale PROT|Ale INT|Ale RT|Ale RH|Ale
Copia	Ale	19	29	262	0	0.8817	0.9	2281507	2.28151	RLC_05	no	PROT|Ale INT|Ale RT|Ale RH|Ale
Copia	Ale	30	66	200	0	0.95	0.88	779673	0.779673	RLC_02	no	PROT|Ale INT|Ale RT|Ale RH|Ale
Copia	Tork	7	102	581	0	0.9707	0.99	1143902	1.1439	RLC_01	yes	GAG|Tork PROT|Tork INT|Tork RT|Tork RH|Tork
Copia	Tork	10	48	414	0	0.9565	0.81	185507	0.185507	RLC_03	no	GAG|Tork PROT|Tork
Copia	Tork	7	102	580	0	0.9397	0.99	1983103	1.9831	RLC_01	yes	GAG|Tork PROT|Tork INT|Tork RT|Tork RH|Tork
Copia	Tork	7	102	582	0	0.9656	0.99	1281513	1.28151	RLC_01	yes	GAG|Tork PROT|Tork INT|Tork RT|Tork RH|Tork
Copia	Tork	7	102	583	0	0.976	0.99	0	0	RLC_01	yes	GAG|Tork PROT|Tork INT|Tork RT|Tork RH|Tork
Copia	Ale	30	66	200	0	0.975	0.88	0	0	RLC_02	no	PROT|Ale INT|Ale RT|Ale RH|Ale
Copia	Ale	30	66	200	0	0.965	0.88	771848	0.771848	RLC_02	no	PROT|Ale INT|Ale RT|Ale RH|Ale
Copia	Tork	7	102	582	0	0.9089	0.99	3434789	3.43479	RLC_01	yes	GAG|Tork PROT|Tork INT|Tork RT|Tork RH|Tork
Copia	Ale	16	8	292	0	0.8938	0.97	2762500	2.7625	RLC_11	no	PROT|Ale INT|Ale RT|Ale RH|Ale
Copia	Ale	30	66	226	0	0.9381	1	169934	0.169934	RLC_02	no	PROT|Ale INT|Ale RT|Ale RH|Ale
Copia	unknown	1	16	742	0	0.9394	0.92	51742	0.051742	RLC_06	none	none
Copia	Ale	24	5	258	0	0.9729	0.97	1054543	1.05454	RLC_12	yes	GAG|Ale PROT|Ale INT|Ale RT|Ale RH|Ale
Copia	Ivana	29	15	242	1	100	1	1620991	1.62099	RLC_07	yes	GAG|Ivana PROT|Ivana INT|Ivana RT|Ivana RH|Ivana
Copia	Tork	7	102	581	0	0.9449	0.99	1491798	1.4918	RLC_01	no	GAG|Tork PROT|Tork INT|Tork
Copia	Ivana	20	9	279	0	0.9642	0.99	415058	0.415058	RLC_09	yes	GAG|Ivana PROT|Ivana INT|Ivana RT|Ivana RH|Ivana
Copia	Tork	7	102	578	0	0.936	0.98	1787351	1.78735	RLC_01	no	GAG|Tork
Copia	Tork	7	102	583	0	0.9794	0.99	197916	0.197916	RLC_01	yes	GAG|Tork PROT|Tork INT|Tork RT|Tork RH|Tork
Copia	Tork	7	102	580	0	0.9638	0.99	1214754	1.21475	RLC_01	no	GAG|Tork PROT|Tork INT|Tork
Copia	Ale	30	66	199	0	0.9799	0.88	0	0	RLC_02	no	PROT|Ale INT|Ale RT|Ale RH|Ale
Copia	Ale	39	1	134	1	100	1	2706299	2.7063	RLC_40	no	PROT|Ale INT|Ale RT|Ale RH|Ale
Copia	Tork	7	102	583	0	0.9743	0.99	264646	0.264646	RLC_01	yes	GAG|Tork PROT|Tork INT|Tork RT|Tork RH|Tork
Copia	Tork	10	48	416	0	0.9591	0.82	654559	0.654559	RLC_03	no	GAG|Tork PROT|Tork
Copia	Tork	7	102	581	0	0.9793	0.99	0	0	RLC_01	yes	GAG|Tork PROT|Tork INT|Tork RT|Tork RH|Tork
Copia	Tork	7	102	581	0	0.9776	0.99	1006952	1.00695	RLC_01	yes	GAG|Tork PROT|Tork INT|Tork RT|Tork RH|Tork
Copia	Ivana	22	9	276	1	100	1	1563477	1.56348	RLC_10	yes	GAG|Ivana PROT|Ivana INT|Ivana RT|Ivana RH|Ivana
Copia	Tork	7	102	584	0	0.9435	0.99	2617916	2.61792	RLC_01	yes	GAG|Tork PROT|Tork INT|Tork RT|Tork RH|Tork
Copia	Ale	16	8	291	0	0.8797	0.97	4386536	4.38654	RLC_11	no	INT|Ale RT|Ale RH|Ale
Copia	Tork	10	48	416	0	0.9519	0.82	649823	0.649823	RLC_03	no	GAG|Tork PROT|Tork
Copia	Ivana	29	15	226	0	0.9381	0.93	339370	0.33937	RLC_07	yes	GAG|Ivana PROT|Ivana INT|Ivana RT|Ivana RH|Ivana
Copia	Ivana	29	15	229	0	0.9651	0.94	1538825	1.53883	RLC_07	yes	GAG|Ivana PROT|Ivana INT|Ivana RT|Ivana RH|Ivana
Copia	Tork	10	48	417	0	0.9688	0.82	92160	0.09216	RLC_03	no	GAG|Tork PROT|Tork
Copia	Tork	10	48	413	0	0.8838	0.81	4288741	4.28874	RLC_03	no	GAG|Tork PROT|Tork
Copia	Tork	7	102	582	0	0.9313	0.99	2986143	2.98614	RLC_01	no	GAG|Tork PROT|Tork INT|Tork
Copia	Tork	7	102	583	0	0.9708	0.99	937079	0.937079	RLC_01	yes	GAG|Tork PROT|Tork INT|Tork RT|Tork RH|Tork
Copia	Ivana	20	9	281	1	100	1	0	0	RLC_09	yes	GAG|Ivana PROT|Ivana INT|Ivana RT|Ivana RH|Ivana
Copia	Ale	19	29	262	0	0.8931	0.9	1194321	1.19432	RLC_05	no	PROT|Ale INT|Ale RT|Ale RH|Ale
Gypsy	CRM	4	1	627	1	100	1	5537112	5.53711	RLG_18	yes	GAG|CRM PROT|CRM RT|CRM RH|CRM INT|CRM
Copia	Ale	30	66	214	0	0.8972	0.94	539197	0.539197	RLC_02	no	PROT|Ale INT|Ale RT|Ale RH|Ale
Copia	Tork	7	102	582	0	0.9485	0.99	2474033	2.47403	RLC_01	yes	GAG|Tork PROT|Tork INT|Tork RT|Tork RH|Tork
Copia	Ale	30	66	200	0	0.95	0.88	0	0	RLC_02	no	PROT|Ale INT|Ale RT|Ale RH|Ale
Copia	Ale	30	66	200	0	0.955	0.88	191989	0.191989	RLC_02	no	PROT|Ale INT|Ale RT|Ale RH|Ale
Gypsy	Galadriel	6	12	614	0	0.9235	0.98	889106	0.889106	RLG_08	yes	GAG|Galadriel PROT|Galadriel RT|Galadriel RH|Galadriel INT|Galadriel CHD|Galadriel
Copia	Ale	30	66	200	0	0.965	0.88	191989	0.191989	RLC_02	no	PROT|Ale INT|Ale RT|Ale RH|Ale
Copia	Ale	30	66	200	0	0.945	0.88	0	0	RLC_02	no	PROT|Ale INT|Ale RT|Ale RH|Ale
Copia	Tork	7	102	583	0	0.9846	0.99	65821	0.065821	RLC_01	yes	GAG|Tork PROT|Tork INT|Tork RT|Tork RH|Tork
Copia	Ale	19	29	262	0	0.8893	0.9	1038282	1.03828	RLC_05	no	PROT|Ale INT|Ale RT|Ale RH|Ale
Copia	Tork	7	102	581	0	0.988	0.99	66048	0.066048	RLC_01	yes	GAG|Tork PROT|Tork INT|Tork RT|Tork RH|Tork
Copia	Tork	7	102	581	0	0.9639	0.99	1768385	1.76839	RLC_01	no	GAG|Tork PROT|Tork INT|Tork
Copia	Tork	10	48	415	0	0.9422	0.82	1032846	1.03285	RLC_03	no	GAG|Tork PROT|Tork
Copia	Ale	30	66	199	0	0.9648	0.88	192952	0.192952	RLC_02	no	PROT|Ale INT|Ale RT|Ale RH|Ale
Copia	Tork	7	102	581	0	0.9793	0.99	66048	0.066048	RLC_01	yes	GAG|Tork PROT|Tork INT|Tork RT|Tork RH|Tork
Gypsy	Galadriel	9	30	552	0	0.9692	0.99	845368	0.845368	RLG_04	yes	GAG|Galadriel PROT|Galadriel RT|Galadriel RH|Galadriel INT|Galadriel CHD|Galadriel
Copia	Tork	7	102	578	0	0.91	0.98	3235842	3.23584	RLC_01	yes	GAG|Tork PROT|Tork INT|Tork RT|Tork RH|Tork
Copia	Ale	19	29	288	0	0.9479	0.99	1223339	1.22334	RLC_05	no	PROT|Ale INT|Ale RT|Ale RH|Ale
Copia	Ale	30	66	226	1	100	1	685824	0.685824	RLC_02	no	PROT|Ale INT|Ale RT|Ale RH|Ale
Copia	Ale	30	66	226	0	0.9425	1	2108412	2.10841	RLC_02	no	PROT|Ale INT|Ale RT|Ale RH|Ale
Copia	Tork	7	102	581	0	0.9673	0.99	1281513	1.28151	RLC_01	yes	GAG|Tork PROT|Tork INT|Tork RT|Tork RH|Tork
Copia	Ivana	23	1	272	1	100	1	4882752	4.88275	RLC_29	no	GAG|Ivana PROT|Ivana INT|Ivana RH|Ivana
Copia	Tork	10	48	415	0	0.8627	0.82	5025010	5.02501	RLC_03	no	GAG|Tork PROT|Tork
Copia	Tork	34	1	191	1	100	1	4521491	4.52149	RLC_35	no	PROT|Tork INT|Tork
Copia	unknown	1	16	742	0	0.934	0.92	51812	0.051812	RLC_06	none	none
Copia	Ivana	22	9	275	0	0.9164	0.99	1132754	1.13275	RLC_10	yes	GAG|Ivana PROT|Ivana INT|Ivana RT|Ivana RH|Ivana
Copia	Tork	10	48	416	0	0.9567	0.82	1321075	1.32107	RLC_03	no	GAG|Tork PROT|Tork
Copia	Tork	7	102	585	0	0.9744	1	396519	0.396519	RLC_01	yes	GAG|Tork PROT|Tork INT|Tork RT|Tork RH|Tork
Copia	Ivana	29	15	242	0	0.9504	1	1300332	1.30033	RLC_07	yes	GAG|Ivana PROT|Ivana INT|Ivana RT|Ivana RH|Ivana
Gypsy	Galadriel	9	30	554	1	100	1	349233	0.349233	RLG_04	yes	GAG|Galadriel PROT|Galadriel RT|Galadriel RH|Galadriel INT|Galadriel CHD|Galadriel
Copia	Tork	7	102	583	0	0.9828	0.99	530827	0.530827	RLC_01	yes	GAG|Tork PROT|Tork INT|Tork RT|Tork RH|Tork
Copia	Tork	7	102	583	0	0.9846	0.99	197916	0.197916	RLC_01	yes	GAG|Tork PROT|Tork INT|Tork RT|Tork RH|Tork
Copia	Tork	7	102	584	0	0.9795	0.99	65709	0.065709	RLC_01	yes	GAG|Tork PROT|Tork INT|Tork RT|Tork RH|Tork
Copia	Tork	7	102	581	0	0.9673	0.99	1212620	1.21262	RLC_01	yes	GAG|Tork PROT|Tork INT|Tork RT|Tork RH|Tork
Copia	Tork	10	48	417	0	0.9544	0.82	91940	0.09194	RLC_03	no	GAG|Tork PROT|Tork
Copia	Tork	7	102	560	0	0.9036	0.95	3792202	3.7922	RLC_01	yes	GAG|Tork PROT|Tork INT|Tork RT|Tork RH|Tork
Copia	Ivana	22	9	272	0	0.9301	0.98	2194672	2.19467	RLC_10	yes	GAG|Ivana PROT|Ivana INT|Ivana RT|Ivana RH|Ivana
Copia	Tork	10	48	427	0	0.9742	0.84	90215	0.090215	RLC_03	no	GAG|Tork PROT|Tork
Copia	Tork	10	48	416	0	0.9183	0.82	2005003	2.005	RLC_03	no	GAG|Tork PROT|Tork
Copia	Tork	7	102	581	0	0.9742	0.99	532661	0.532661	RLC_01	yes	GAG|Tork PROT|Tork INT|Tork RT|Tork RH|Tork
Copia	Ale	30	66	199	0	0.9648	0.88	387204	0.387204	RLC_02	no	PROT|Ale RT|Ale RH|Ale
Gypsy	Galadriel	9	30	550	0	0.9345	0.99	1209515	1.20951	RLG_04	yes	GAG|Galadriel PROT|Galadriel RT|Galadriel RH|Galadriel INT|Galadriel CHD|Galadriel
Copia	Tork	7	102	582	0	0.9536	0.99	2263606	2.26361	RLC_01	no	GAG|Tork PROT|Tork INT|Tork
Copia	Ale	30	66	200	0	0.96	0.88	775741	0.775741	RLC_02	no	PROT|Ale INT|Ale RT|Ale RH|Ale
Copia	Tork	10	48	417	0	0.9688	0.82	556088	0.556088	RLC_03	no	GAG|Tork PROT|Tork
Copia	Ale	30	66	200	0	0.96	0.88	576941	0.576941	RLC_02	no	PROT|Ale INT|Ale RT|Ale RH|Ale
Copia	Ale	16	8	298	1	100	1	2836281	2.83628	RLC_11	no	PROT|Ale INT|Ale RT|Ale RH|Ale
Copia	Ivana	29	15	230	0	0.9478	0.95	1538821	1.53882	RLC_07	yes	GAG|Ivana PROT|Ivana INT|Ivana RT|Ivana RH|Ivana
Copia	Tork	7	102	583	0	0.9726	0.99	0	0	RLC_01	yes	GAG|Tork PROT|Tork INT|Tork RT|Tork RH|Tork
Copia	Tork	7	102	581	0	0.9845	0.99	66048	0.066048	RLC_01	yes	GAG|Tork PROT|Tork INT|Tork RT|Tork RH|Tork
Copia	Tork	7	102	582	0	0.9485	0.99	3059395	3.05939	RLC_01	no	GAG|Tork PROT|Tork INT|Tork
Copia	Tork	7	102	581	0	0.9742	0.99	667377	0.667377	RLC_01	yes	GAG|Tork PROT|Tork INT|Tork RT|Tork RH|Tork
Copia	Ale	30	66	199	0	0.9749	0.88	0	0	RLC_02	no	PROT|Ale INT|Ale RT|Ale RH|Ale
Copia	Tork	10	48	416	0	0.9712	0.82	278036	0.278036	RLC_03	no	GAG|Tork PROT|Tork
Copia	unknown	1	16	742	0	0.9313	0.92	680924	0.680924	RLC_06	none	none
Copia	Ale	19	29	257	0	0.8016	0.88	2652591	2.65259	RLC_05	no	RT|Ale RH|Ale
Copia	Tork	10	48	416	0	0.9351	0.82	2000041	2.00004	RLC_03	no	GAG|Tork PROT|Tork
Copia	Tork	7	102	581	0	0.969	0.99	1079117	1.07912	RLC_01	yes	GAG|Tork PROT|Tork INT|Tork RT|Tork RH|Tork
Copia	Ale	18	1	293	1	100	1	2887034	2.88703	RLC_27	no	PROT|Ale INT|Ale RT|Ale RH|Ale
Copia	Ale	16	8	293	0	0.8874	0.98	3781638	3.78164	RLC_11	no	PROT|Ale INT|Ale RT|Ale RH|Ale
Copia	Ale	30	66	199	0	0.9749	0.88	387203	0.387203	RLC_02	no	PROT|Ale INT|Ale RT|Ale RH|Ale
Copia	Tork	7	102	585	0	0.9573	1	2251548	2.25155	RLC_01	yes	GAG|Tork PROT|Tork INT|Tork RT|Tork RH|Tork
Copia	Ale	30	66	200	0	0.94	0.88	2392758	2.39276	RLC_02	no	PROT|Ale INT|Ale RT|Ale RH|Ale
Copia	Ivana	20	9	257	0	0.9339	0.91	1839418	1.83942	RLC_09	yes	GAG|Ivana PROT|Ivana INT|Ivana RT|Ivana RH|Ivana
Copia	unknown	1	16	793	0	0.9357	0.98	96922	0.096922	RLC_06	none	none
Copia	Ale	19	29	289	1	100	1	2928931	2.92893	RLC_05	no	PROT|Ale INT|Ale RT|Ale RH|Ale
Gypsy	Galadriel	9	30	549	0	0.9035	0.99	1949072	1.94907	RLG_04	yes	GAG|Galadriel PROT|Galadriel RT|Galadriel RH|Galadriel INT|Galadriel CHD|Galadriel
Copia	Ale	19	29	260	0	0.8846	0.89	1512589	1.51259	RLC_05	no	PROT|Ale INT|Ale RT|Ale RH|Ale
Copia	Ale	14	1	304	1	100	1	2906890	2.90689	RLC_24	no	PROT|Ale INT|Ale RT|Ale RH|Ale
Copia	Ivana	29	15	228	0	0.9649	0.94	848478	0.848478	RLC_07	yes	GAG|Ivana PROT|Ivana INT|Ivana RT|Ivana RH|Ivana
Copia	Tork	7	102	585	0	0.8872	1	4548192	4.54819	RLC_01	yes	GAG|Tork PROT|Tork INT|Tork RT|Tork RH|Tork
Copia	Ale	30	66	201	0	0.9502	0.88	0	0	RLC_02	no	PROT|Ale INT|Ale RT|Ale RH|Ale
Copia	Ale	30	66	200	0	0.94	0.88	1165656	1.16566	RLC_02	no	RT|Ale RH|Ale
Copia	Tork	7	102	582	0	0.9416	0.99	1765256	1.76526	RLC_01	yes	GAG|Tork PROT|Tork INT|Tork RT|Tork RH|Tork
Copia	Tork	7	102	582	0	0.9863	0.99	331758	0.331758	RLC_01	yes	GAG|Tork PROT|Tork INT|Tork RT|Tork RH|Tork
Copia	Tork	10	48	418	0	0.9593	0.82	91721	0.091721	RLC_03	no	GAG|Tork PROT|Tork
Copia	Tork	7	102	583	0	0.9571	0.99	1625574	1.62557	RLC_01	yes	GAG|Tork PROT|Tork INT|Tork RT|Tork RH|Tork
Copia	Ivana	22	9	275	0	0.9455	0.99	848478	0.848478	RLC_10	yes	GAG|Ivana PROT|Ivana INT|Ivana RT|Ivana RH|Ivana
Copia	Tork	7	102	583	0	0.9726	0.99	0	0	RLC_01	yes	GAG|Tork PROT|Tork INT|Tork RT|Tork RH|Tork
Copia	Ale	24	5	257	0	0.9805	0.96	602550	0.60255	RLC_12	yes	GAG|Ale PROT|Ale INT|Ale RT|Ale RH|Ale
Copia	Ivana	20	9	257	0	0.9261	0.91	908619	0.908619	RLC_09	yes	GAG|Ivana PROT|Ivana INT|Ivana RT|Ivana RH|Ivana
Copia	Tork	10	48	414	0	0.9155	0.81	2916248	2.91625	RLC_03	no	GAG|Tork PROT|Tork
Copia	Tork	7	102	581	0	0.9845	0.99	399261	0.399261	RLC_01	yes	GAG|Tork PROT|Tork INT|Tork RT|Tork RH|Tork
Copia	Ivana	29	15	228	0	0.9561	0.94	676773	0.676773	RLC_07	yes	GAG|Ivana PROT|Ivana INT|Ivana RT|Ivana RH|Ivana
Copia	Ale	30	66	200	0	0.955	0.88	579844	0.579844	RLC_02	no	PROT|Ale INT|Ale RT|Ale RH|Ale
Copia	Ale	30	66	200	0	0.955	0.88	1171578	1.17158	RLC_02	no	PROT|Ale INT|Ale RT|Ale RH|Ale
Gypsy	Galadriel	9	30	551	0	0.9746	0.99	990527	0.990527	RLG_04	yes	GAG|Galadriel PROT|Galadriel RT|Galadriel RH|Galadriel INT|Galadriel CHD|Galadriel
Gypsy	Galadriel	9	30	551	0	0.9837	0.99	421891	0.421891	RLG_04	yes	GAG|Galadriel PROT|Galadriel RT|Galadriel RH|Galadriel INT|Galadriel CHD|Galadriel
Gypsy	Galadriel	9	30	552	0	0.9348	0.99	705320	0.70532	RLG_04	yes	GAG|Galadriel PROT|Galadriel RT|Galadriel RH|Galadriel INT|Galadriel CHD|Galadriel
Copia	Ale	30	66	199	0	0.9749	0.88	0	0	RLC_02	no	PROT|Ale INT|Ale RT|Ale RH|Ale
Copia	Tork	7	102	578	0	0.9066	0.98	3535146	3.53515	RLC_01	yes	GAG|Tork PROT|Tork INT|Tork RT|Tork RH|Tork
Copia	unknown	1	16	743	0	0.9192	0.92	2379299	2.3793	RLC_06	none	none
Copia	Ale	30	66	201	0	0.9502	0.88	574073	0.574073	RLC_02	no	PROT|Ale INT|Ale RT|Ale RH|Ale
Copia	unknown	5	1	626	1	100	1	1253699	1.2537	RLC_19	none	none
Copia	Tork	7	102	584	0	0.9675	0.99	1274801	1.2748	RLC_01	yes	GAG|Tork PROT|Tork INT|Tork RT|Tork RH|Tork
Copia	Ale	24	5	258	0	0.9729	0.97	905055	0.905055	RLC_12	yes	GAG|Ale PROT|Ale INT|Ale RT|Ale RH|Ale
Copia	Tork	7	102	584	0	0.9846	0.99	197577	0.197577	RLC_01	yes	GAG|Tork PROT|Tork INT|Tork RT|Tork RH|Tork
Copia	Tork	7	102	581	0	0.9793	0.99	734975	0.734975	RLC_01	yes	GAG|Tork PROT|Tork INT|Tork RT|Tork RH|Tork
Copia	Ale	26	5	263	0	0.8859	1	3893535	3.89353	RLC_13	no	GAG|Ale PROT|Ale INT|Ale RH|Ale
Gypsy	Galadriel	27	1	257	1	100	1	3327530	3.32753	RLG_31	yes	GAG|Galadriel PROT|Galadriel RT|Galadriel RH|Galadriel INT|Galadriel CHD|Galadriel
Copia	Tork	10	48	417	0	0.9664	0.82	276704	0.276704	RLC_03	no	GAG|Tork PROT|Tork
Copia	Tork	7	102	585	0	0.9812	1	0	0	RLC_01	yes	GAG|Tork PROT|Tork INT|Tork RT|Tork RH|Tork
Copia	Tork	7	102	581	0	0.9759	0.99	599943	0.599943	RLC_01	yes	GAG|Tork PROT|Tork INT|Tork RT|Tork RH|Tork
Copia	Ale	32	3	200	0	0.93	0.98	1581011	1.58101	RLC_14	yes	GAG|Ale PROT|Ale INT|Ale RT|Ale RH|Ale
Copia	Ale	30	66	200	0	0.965	0.88	191035	0.191035	RLC_02	no	PROT|Ale INT|Ale RT|Ale RH|Ale
Copia	Tork	10	48	416	0	0.9519	0.82	0	0	RLC_03	no	GAG|Tork PROT|Tork
Copia	Tork	7	102	582	0	0.9605	0.99	1350570	1.35057	RLC_01	yes	GAG|Tork PROT|Tork INT|Tork RT|Tork RH|Tork
Gypsy	Tekay	28	1	254	1	100	1	1232597	1.2326	RLG_32	no	RT|Tekay RH|Tekay INT|Tekay CHD|Tekay
Gypsy	Galadriel	9	30	552	0	0.8351	0.99	4616156	4.61616	RLG_04	yes	GAG|Galadriel PROT|Galadriel RT|Galadriel RH|Galadriel INT|Galadriel CHD|Galadriel
Copia	Tork	7	102	582	0	0.9777	0.99	0	0	RLC_01	yes	GAG|Tork PROT|Tork INT|Tork RT|Tork RH|Tork
Gypsy	Galadriel	9	30	551	0	0.9256	0.99	1793381	1.79338	RLG_04	yes	GAG|Galadriel PROT|Galadriel RT|Galadriel RH|Galadriel INT|Galadriel CHD|Galadriel
Copia	Ale	30	66	200	0	0.95	0.88	191989	0.191989	RLC_02	no	PROT|Ale INT|Ale RT|Ale RH|Ale
Gypsy	Galadriel	9	30	551	0	0.922	0.99	994185	0.994185	RLG_04	yes	GAG|Galadriel PROT|Galadriel RT|Galadriel RH|Galadriel INT|Galadriel CHD|Galadriel
Copia	Ivana	29	15	232	0	0.8578	0.95	3320332	3.32033	RLC_07	yes	GAG|Ivana PROT|Ivana INT|Ivana RT|Ivana RH|Ivana
Copia	Ale	19	29	286	0	0.9196	0.98	1654708	1.65471	RLC_05	no	PROT|Ale INT|Ale RT|Ale RH|Ale
Copia	Ale	30	66	200	0	0.92	0.88	3648585	3.64859	RLC_02	no	PROT|Ale INT|Ale RT|Ale RH|Ale
Copia	Tork	10	48	416	0	0.9567	0.82	92160	0.09216	RLC_03	no	GAG|Tork PROT|Tork
Copia	Ale	16	8	290	0	0.9034	0.97	1919224	1.91922	RLC_11	no	PROT|Ale INT|Ale RT|Ale RH|Ale
Copia	Tork	10	48	416	0	0.9736	0.82	0	0	RLC_03	no	GAG|Tork PROT|Tork
Copia	unknown	1	16	731	0	0.9357	0.9	476152	0.476152	RLC_06	none	none
Gypsy	Galadriel	9	30	552	0	0.9783	0.99	846924	0.846924	RLG_04	yes	GAG|Galadriel PROT|Galadriel RT|Galadriel RH|Galadriel INT|Galadriel CHD|Galadriel
Copia	Ale	30	66	201	0	0.9453	0.88	576941	0.576941	RLC_02	no	PROT|Ale INT|Ale RT|Ale RH|Ale
Copia	Tork	40	1	127	1	100	1	1217963	1.21796	RLC_41	no	RT|Tork RH|Tork
Gypsy	Galadriel	9	30	552	0	0.9801	0.99	1132754	1.13275	RLG_04	yes	GAG|Galadriel PROT|Galadriel RT|Galadriel RH|Galadriel INT|Galadriel CHD|Galadriel
Gypsy	Galadriel	9	30	553	0	0.9783	0.99	69383	0.069383	RLG_04	yes	GAG|Galadriel PROT|Galadriel RT|Galadriel RH|Galadriel INT|Galadriel CHD|Galadriel
Gypsy	Reina	12	1	359	1	100	1	4016884	4.01688	RLG_22	yes	GAG|Reina PROT|Reina RT|Reina RH|Reina INT|Reina CHD|Reina
Gypsy	Galadriel	6	12	613	0	0.907	0.98	62709	0.062709	RLG_08	yes	GAG|Galadriel PROT|Galadriel RT|Galadriel RH|Galadriel INT|Galadriel CHD|Galadriel
Copia	Ivana	33	1	199	1	100	1	2601423	2.60142	RLC_34	yes	GAG|Ivana PROT|Ivana INT|Ivana RT|Ivana RH|Ivana
Copia	Tork	10	48	415	0	0.9663	0.82	185061	0.185061	RLC_03	no	GAG|Tork PROT|Tork
Copia	Ale	30	66	200	0	0.95	0.88	385263	0.385263	RLC_02	no	PROT|Ale INT|Ale RT|Ale RH|Ale
Copia	Tork	10	48	415	0	0.906	0.82	2719220	2.71922	RLC_03	no	GAG|Tork PROT|Tork
Copia	Ale	19	29	261	0	0.8851	0.9	1974458	1.97446	RLC_05	no	PROT|Ale INT|Ale RT|Ale RH|Ale
Gypsy	Galadriel	6	12	612	0	0.8922	0.98	634359	0.634359	RLG_08	yes	GAG|Galadriel PROT|Galadriel RT|Galadriel RH|Galadriel INT|Galadriel CHD|Galadriel
Unknown	Unknown	11	1	376	1	100	1	4387364	4.38736	RLX_21	none	none
Copia	Tork	10	48	415	0	0.959	0.82	0	0	RLC_03	no	GAG|Tork PROT|Tork
Gypsy	Galadriel	6	12	623	1	100	1	3409190	3.40919	RLG_08	yes	GAG|Galadriel PROT|Galadriel RT|Galadriel RH|Galadriel INT|Galadriel CHD|Galadriel
Copia	Ale	30	66	211	0	0.8815	0.93	734975	0.734975	RLC_02	no	PROT|Ale INT|Ale RT|Ale RH|Ale
Copia	Tork	7	102	581	0	0.9742	0.99	1564234	1.56423	RLC_01	no	GAG|Tork PROT|Tork INT|Tork
Copia	SIRE	2	1	694	1	100	1	2483537	2.48354	RLC_16	no	GAG|SIRE
Copia	Ale	16	8	293	0	0.8874	0.98	3189148	3.18915	RLC_11	no	PROT|Ale INT|Ale RT|Ale RH|Ale
Gypsy	Galadriel	9	30	551	0	0.9837	0.99	848479	0.848479	RLG_04	yes	GAG|Galadriel PROT|Galadriel RT|Galadriel RH|Galadriel INT|Galadriel CHD|Galadriel
Gypsy	Galadriel	9	30	551	0	0.922	0.99	1719466	1.71947	RLG_04	yes	GAG|Galadriel PROT|Galadriel RT|Galadriel RH|Galadriel INT|Galadriel CHD|Galadriel
Gypsy	Galadriel	9	30	549	0	0.8944	0.99	2405249	2.40525	RLG_04	yes	GAG|Galadriel PROT|Galadriel RT|Galadriel RH|Galadriel INT|Galadriel CHD|Galadriel
Gypsy	Galadriel	6	12	613	0	0.8842	0.98	633313	0.633313	RLG_08	yes	GAG|Galadriel PROT|Galadriel RT|Galadriel RH|Galadriel INT|Galadriel CHD|Galadriel
Copia	Ale	30	66	200	0	0.94	0.88	1171578	1.17158	RLC_02	no	PROT|Ale INT|Ale RT|Ale RH|Ale
Copia	Tork	7	102	584	0	0.9743	0.99	65709	0.065709	RLC_01	yes	GAG|Tork PROT|Tork INT|Tork RT|Tork RH|Tork
Copia	unknown	1	16	723	0	0.9378	0.89	106297	0.106297	RLC_06	none	none
Copia	Ale	19	29	262	0	0.8817	0.9	1500784	1.50078	RLC_05	no	PROT|Ale INT|Ale RT|Ale RH|Ale
Copia	Tork	7	102	582	0	0.9794	0.99	937078	0.937078	RLC_01	yes	GAG|Tork PROT|Tork INT|Tork RT|Tork RH|Tork
Copia	Ale	19	29	262	0	0.8817	0.9	1198973	1.19897	RLC_05	no	PROT|Ale INT|Ale RT|Ale RH|Ale
Copia	Tork	10	48	415	0	0.9518	0.82	842281	0.842281	RLC_03	no	GAG|Tork PROT|Tork
Copia	Tork	10	48	416	0	0.9543	0.82	370423	0.370423	RLC_03	no	GAG|Tork PROT|Tork
Copia	Tork	7	102	580	0	0.8845	0.99	4382851	4.38285	RLC_01	no	PROT|Tork INT|Tork RT|Tork RH|Tork
Copia	Ivana	22	9	274	0	0.9307	0.99	1575117	1.57512	RLC_10	yes	GAG|Ivana PROT|Ivana INT|Ivana RT|Ivana RH|Ivana
Copia	Ivana	22	9	275	0	0.9673	0.99	705323	0.705323	RLC_10	yes	GAG|Ivana PROT|Ivana INT|Ivana RT|Ivana RH|Ivana
Gypsy	Galadriel	9	30	550	0	0.9364	0.99	1428312	1.42831	RLG_04	yes	GAG|Galadriel PROT|Galadriel RT|Galadriel RH|Galadriel INT|Galadriel CHD|Galadriel
Unknown	Unknown	25	1	265	1	100	1	1648795	1.6488	RLX_30	none	none
Copia	Ivana	29	15	238	0	0.958	0.98	1492383	1.49238	RLC_07	no	GAG|Ivana RT|Ivana RH|Ivana
Gypsy	Galadriel	9	30	551	0	0.8494	0.99	4264640	4.26464	RLG_04	yes	GAG|Galadriel PROT|Galadriel RT|Galadriel RH|Galadriel INT|Galadriel CHD|Galadriel
Copia	Ale	30	66	224	0	0.8973	0.99	682778	0.682778	RLC_02	no	PROT|Ale INT|Ale RT|Ale RH|Ale
Copia	unknown	1	16	804	1	100	1	724816	0.724816	RLC_06	none	none
Copia	Tork	7	102	579	0	0.9033	0.98	2850448	2.85045	RLC_01	yes	GAG|Tork PROT|Tork INT|Tork RT|Tork RH|Tork
Gypsy	Ogre	17	1	297	1	100	1	1602977	1.60298	RLG_26	no	GAG|Ogre
Copia	Ivana	29	15	237	0	0.9283	0.97	2325545	2.32554	RLC_07	yes	GAG|Ivana PROT|Ivana INT|Ivana RT|Ivana RH|Ivana
Copia	Tork	10	48	415	0	0.9349	0.82	1224680	1.22468	RLC_03	no	GAG|Tork PROT|Tork
Copia	Ivana	22	9	275	0	0.9491	0.99	1277528	1.27753	RLC_10	yes	GAG|Ivana PROT|Ivana INT|Ivana RT|Ivana RH|Ivana
Copia	Ale	30	66	200	0	0.955	0.88	972985	0.972985	RLC_02	no	PROT|Ale INT|Ale RT|Ale RH|Ale
Gypsy	Ogre	3	1	632	1	100	1	740873	0.740873	RLG_17	yes	GAG|Ogre PROT|Ogre RT|Ogre RH|Ogre INT|Ogre
Copia	Ivana	29	15	228	0	0.9561	0.94	1375928	1.37593	RLC_07	yes	GAG|Ivana PROT|Ivana INT|Ivana RT|Ivana RH|Ivana
Copia	Ivana	20	9	279	0	0.9606	0.99	695124	0.695124	RLC_09	yes	GAG|Ivana PROT|Ivana INT|Ivana RT|Ivana RH|Ivana
Copia	Tork	10	48	416	0	0.9663	0.82	92160	0.09216	RLC_03	no	GAG|Tork PROT|Tork
Copia	Tork	7	102	581	0	0.9759	0.99	870642	0.870642	RLC_01	yes	GAG|Tork PROT|Tork INT|Tork RT|Tork RH|Tork
Copia	Ale	16	8	292	0	0.8733	0.97	3042888	3.04289	RLC_11	no	PROT|Ale INT|Ale RT|Ale RH|Ale
Copia	Ale	26	5	263	1	100	1	3561949	3.56195	RLC_13	yes	GAG|Ale PROT|Ale INT|Ale RT|Ale RH|Ale
Copia	Ale	30	66	200	0	0.945	0.88	0	0	RLC_02	no	PROT|Ale INT|Ale RT|Ale RH|Ale
Copia	Ale	30	66	200	0	0.965	0.88	385263	0.385263	RLC_02	no	PROT|Ale INT|Ale RT|Ale RH|Ale
Copia	Ale	19	29	262	0	0.8855	0.9	1810554	1.81055	RLC_05	no	PROT|Ale RT|Ale RH|Ale
Copia	Ale	30	66	200	0	0.945	0.88	383343	0.383343	RLC_02	no	PROT|Ale INT|Ale RT|Ale RH|Ale
Copia	Ale	30	66	199	0	0.9749	0.88	192952	0.192952	RLC_02	no	PROT|Ale INT|Ale RT|Ale RH|Ale
Gypsy	Galadriel	9	30	550	0	0.8818	0.99	2481356	2.48136	RLG_04	yes	GAG|Galadriel PROT|Galadriel RT|Galadriel RH|Galadriel INT|Galadriel CHD|Galadriel
Copia	Tork	7	102	580	0	0.9328	0.99	2339220	2.33922	RLC_01	no	GAG|Tork PROT|Tork INT|Tork
Copia	Tork	10	48	416	0	0.9567	0.82	184615	0.184615	RLC_03	no	GAG|Tork PROT|Tork
Gypsy	Galadriel	6	12	621	0	0.9195	0.99	2182953	2.18295	RLG_08	yes	GAG|Galadriel PROT|Galadriel RT|Galadriel RH|Galadriel INT|Galadriel CHD|Galadriel
Copia	Ale	30	66	201	0	0.9652	0.88	191035	0.191035	RLC_02	no	PROT|Ale INT|Ale RT|Ale RH|Ale
Copia	Ivana	29	15	213	0	0.9108	0.88	180289	0.180289	RLC_07	yes	GAG|Ivana PROT|Ivana INT|Ivana RT|Ivana RH|Ivana
Copia	unknown	1	16	739	0	0.9283	0.91	523774	0.523774	RLC_06	none	none
Copia	Tork	10	48	418	0	0.9593	0.82	91721	0.091721	RLC_03	no	GAG|Tork PROT|Tork
Copia	unknown	1	16	774	0	0.9328	0.96	1163106	1.16311	RLC_06	none	none
Copia	Tork	7	102	581	0	0.9828	0.99	938711	0.938711	RLC_01	no	GAG|Tork PROT|Tork INT|Tork
Copia	unknown	1	16	773	0	0.9457	0.96	856260	0.85626	RLC_06	none	none
Copia	Tork	7	102	580	0	0.981	0.99	736250	0.73625	RLC_01	yes	GAG|Tork PROT|Tork INT|Tork RT|Tork RH|Tork
Copia	Tork	10	48	416	0	0.9615	0.82	840238	0.840238	RLC_03	no	GAG|Tork PROT|Tork
Gypsy	Ogre	38	1	151	1	100	1	4331669	4.33167	RLG_39	no	GAG|Ogre PROT|Ogre RT|Ogre aRH|Ogre INT|Ogre
Copia	Ale	30	66	200	0	0.965	0.88	191989	0.191989	RLC_02	no	PROT|Ale INT|Ale RT|Ale RH|Ale
Copia	Tork	7	102	583	0	0.9846	0.99	65821	0.065821	RLC_01	yes	GAG|Tork PROT|Tork INT|Tork RT|Tork RH|Tork
Copia	Ale	30	66	200	0	0.95	0.88	1775716	1.77572	RLC_02	no	PROT|Ale INT|Ale RT|Ale RH|Ale
Copia	Tork	10	48	414	0	0.9251	0.81	2814119	2.81412	RLC_03	no	GAG|Tork PROT|Tork
Copia	Tork	7	102	580	0	0.9155	0.99	4885042	4.88504	RLC_01	yes	GAG|Tork PROT|Tork INT|Tork RT|Tork RH|Tork
Copia	Tork	7	102	582	0	0.9605	0.99	1141907	1.14191	RLC_01	yes	GAG|Tork PROT|Tork INT|Tork RT|Tork RH|Tork
Copia	Tork	7	102	582	0	0.9742	0.99	0	0	RLC_01	yes	GAG|Tork PROT|Tork INT|Tork RT|Tork RH|Tork
Copia	Ale	30	66	226	0	0.9381	1	340874	0.340874	RLC_02	no	PROT|Ale INT|Ale RT|Ale RH|Ale
Copia	Ale	32	3	204	1	100	1	5174157	5.17416	RLC_14	yes	GAG|Ale PROT|Ale INT|Ale RT|Ale RH|Ale
Copia	Tork	7	102	585	0	0.9402	1	2176808	2.17681	RLC_01	yes	GAG|Tork PROT|Tork INT|Tork RT|Tork RH|Tork
Copia	Ale	30	66	199	0	0.9447	0.88	1189695	1.18969	RLC_02	no	PROT|Ale INT|Ale RT|Ale RH|Ale
Copia	Tork	7	102	583	0	0.9588	0.99	1622714	1.62271	RLC_01	yes	GAG|Tork PROT|Tork INT|Tork RT|Tork RH|Tork
Copia	Tork	10	48	417	0	0.952	0.82	369533	0.369533	RLC_03	no	GAG|Tork PROT|Tork
Copia	Tork	10	48	415	0	0.9494	0.82	1032846	1.03285	RLC_03	no	GAG|Tork PROT|Tork
Copia	Ale	30	66	200	0	0.955	0.88	579844	0.579844	RLC_02	no	PROT|Ale INT|Ale RT|Ale RH|Ale
Gypsy	Galadriel	9	30	553	0	0.9765	0.99	560820	0.56082	RLG_04	yes	GAG|Galadriel PROT|Galadriel RT|Galadriel RH|Galadriel INT|Galadriel CHD|Galadriel
Gypsy	Galadriel	9	30	551	0	0.9764	0.99	491910	0.49191	RLG_04	yes	GAG|Galadriel PROT|Galadriel RT|Galadriel RH|Galadriel INT|Galadriel CHD|Galadriel
Copia	Ale	32	3	202	0	0.901	0.99	3397576	3.39758	RLC_14	yes	GAG|Ale PROT|Ale INT|Ale RT|Ale RH|Ale
Copia	Tork	7	102	581	0	0.9845	0.99	400649	0.400649	RLC_01	yes	GAG|Tork PROT|Tork INT|Tork RT|Tork RH|Tork
Copia	Tork	7	102	581	0	0.9656	0.99	1145910	1.14591	RLC_01	no	GAG|Tork PROT|Tork INT|Tork
Copia	Ale	30	66	200	0	0.975	0.88	191035	0.191035	RLC_02	no	PROT|Ale INT|Ale RT|Ale RH|Ale
Copia	Tork	7	102	583	0	0.94	0.99	2690119	2.69012	RLC_01	no	GAG|Tork PROT|Tork RT|Tork RH|Tork
Copia	Ale	19	29	261	0	0.9157	0.9	1198968	1.19897	RLC_05	no	PROT|Ale INT|Ale RT|Ale RH|Ale
Gypsy	Galadriel	9	30	553	0	0.9837	0.99	69509	0.069509	RLG_04	yes	GAG|Galadriel PROT|Galadriel RT|Galadriel RH|Galadriel INT|Galadriel CHD|Galadriel
Copia	Ale	19	29	276	0	0.9239	0.95	2311813	2.31181	RLC_05	no	PROT|Ale INT|Ale RT|Ale RH|Ale
Copia	Tork	7	102	582	0	0.957	0.99	1348200	1.3482	RLC_01	no	GAG|Tork PROT|Tork INT|Tork
Copia	Tork	7	102	583	0	0.9931	0.99	65821	0.065821	RLC_01	yes	GAG|Tork PROT|Tork INT|Tork RT|Tork RH|Tork
Gypsy	Galadriel	6	12	608	0	0.9128	0.97	832931	0.832931	RLG_08	no	GAG|Galadriel PROT|Galadriel INT|Galadriel CHD|Galadriel
Copia	Tork	7	102	582	0	0.9553	0.99	1419779	1.41978	RLC_01	yes	GAG|Tork PROT|Tork INT|Tork RT|Tork RH|Tork
Gypsy	Galadriel	9	30	549	0	0.9362	0.99	1139046	1.13905	RLG_04	yes	GAG|Galadriel PROT|Galadriel RT|Galadriel RH|Galadriel INT|Galadriel CHD|Galadriel
Gypsy	Galadriel	9	30	546	0	0.9322	0.98	1072467	1.07247	RLG_04	yes	GAG|Galadriel PROT|Galadriel RT|Galadriel RH|Galadriel INT|Galadriel CHD|Galadriel
Gypsy	Galadriel	9	30	552	0	0.9855	0.99	139186	0.139186	RLG_04	no	GAG|Galadriel PROT|Galadriel INT|Galadriel CHD|Galadriel
Copia	Ale	30	66	199	0	0.9497	0.88	387203	0.387203	RLC_02	no	PROT|Ale INT|Ale RT|Ale RH|Ale
Copia	SIRE	13	1	341	1	100	1	3942486	3.94249	RLC_23	no	GAG|SIRE
Copia	Tork	10	48	506	1	100	1	304446	0.304446	RLC_03	no	GAG|Tork PROT|Tork
Gypsy	Ogre	0	1	844	1	100	1	1329221	1.32922	RLG_15	no	GAG|Ogre PROT|Ogre
Copia	Tork	7	102	581	0	0.9484	0.99	1631310	1.63131	RLC_01	yes	GAG|Tork PROT|Tork INT|Tork RT|Tork RH|Tork
Copia	unknown	1	16	742	0	0.9434	0.92	0	0	RLC_06	none	none
Copia	Ale	30	66	199	0	0.9648	0.88	191989	0.191989	RLC_02	no	PROT|Ale INT|Ale RT|Ale RH|Ale
Copia	Ale	30	66	200	0	0.935	0.88	2405239	2.40524	RLC_02	no	PROT|Ale INT|Ale RT|Ale RH|Ale
Copia	Tork	7	102	584	0	0.9555	0.99	1692344	1.69234	RLC_01	no	GAG|Tork PROT|Tork INT|Tork
Copia	Tork	7	102	584	0	0.9846	0.99	0	0	RLC_01	yes	GAG|Tork PROT|Tork INT|Tork RT|Tork RH|Tork
Copia	Tork	10	48	417	0	0.9712	0.82	0	0	RLC_03	no	GAG|Tork PROT|Tork
Copia	unknown	1	16	742	0	0.9555	0.92	51742	0.051742	RLC_06	none	none
Copia	Tork	10	48	417	0	0.9664	0.82	185061	0.185061	RLC_03	no	GAG|Tork PROT|Tork
Copia	Tork	10	48	416	0	0.9495	0.82	184615	0.184615	RLC_03	no	GAG|Tork PROT|Tork
Copia	Tork	7	102	581	0	0.8916	0.99	4487934	4.48793	RLC_01	yes	GAG|Tork PROT|Tork INT|Tork RT|Tork RH|Tork
Copia	Ale	19	29	276	0	0.9275	0.95	1870977	1.87098	RLC_05	no	PROT|Ale INT|Ale RT|Ale RH|Ale
Gypsy	Galadriel	9	30	551	0	0.9256	0.99	846921	0.846921	RLG_04	yes	GAG|Galadriel PROT|Galadriel RT|Galadriel RH|Galadriel INT|Galadriel CHD|Galadriel
Copia	Ivana	29	15	226	0	0.9336	0.93	339370	0.33937	RLC_07	yes	GAG|Ivana PROT|Ivana INT|Ivana RT|Ivana RH|Ivana
Copia	Ale	30	66	199	0	0.9648	0.88	779673	0.779673	RLC_02	no	PROT|Ale INT|Ale RT|Ale RH|Ale
Copia	Ale	30	66	200	0	0.955	0.88	579844	0.579844	RLC_02	no	PROT|Ale INT|Ale RT|Ale RH|Ale
Copia	Tork	7	102	581	0	0.9673	0.99	1214757	1.21476	RLC_01	yes	GAG|Tork PROT|Tork INT|Tork RT|Tork RH|Tork
Copia	unknown	1	16	742	0	0.9111	0.92	733971	0.733971	RLC_06	none	none
Copia	Ale	19	29	262	0	0.8779	0.9	1203663	1.20366	RLC_05	no	PROT|Ale INT|Ale RT|Ale RH|Ale
Copia	Tork	10	48	417	0	0.964	0.82	91940	0.09194	RLC_03	no	GAG|Tork PROT|Tork
Copia	Tork	7	102	583	0	0.976	0.99	65821	0.065821	RLC_01	yes	GAG|Tork PROT|Tork INT|Tork RT|Tork RH|Tork
Copia	Tork	7	102	583	0	0.9605	0.99	1277035	1.27703	RLC_01	yes	GAG|Tork PROT|Tork INT|Tork RT|Tork RH|Tork
Copia	Tork	7	102	582	0	0.9811	0.99	66048	0.066048	RLC_01	yes	GAG|Tork PROT|Tork INT|Tork RT|Tork RH|Tork
Copia	Tork	7	102	584	0	0.9709	0.99	530827	0.530827	RLC_01	yes	GAG|Tork PROT|Tork INT|Tork RT|Tork RH|Tork
Gypsy	Ogre	36	1	177	1	100	1	5716633	5.71663	RLG_37	no	GAG|Ogre
Gypsy	Galadriel	6	12	613	0	0.8923	0.98	826045	0.826045	RLG_08	yes	GAG|Galadriel PROT|Galadriel RT|Galadriel RH|Galadriel INT|Galadriel CHD|Galadriel
Gypsy	Galadriel	9	30	552	0	0.9239	0.99	1578063	1.57806	RLG_04	yes	GAG|Galadriel PROT|Galadriel RT|Galadriel RH|Galadriel INT|Galadriel CHD|Galadriel
Copia	Ale	24	5	258	0	0.9535	0.97	2318219	2.31822	RLC_12	yes	GAG|Ale PROT|Ale INT|Ale RT|Ale RH|Ale
Copia	Tork	7	102	581	0	0.9811	0.99	132246	0.132246	RLC_01	yes	GAG|Tork PROT|Tork INT|Tork RT|Tork RH|Tork
Copia	Ale	19	29	262	0	0.8817	0.9	1341922	1.34192	RLC_05	no	PROT|Ale INT|Ale RT|Ale RH|Ale
Copia	Ale	19	29	254	0	0.8228	0.87	1252677	1.25268	RLC_05	no	PROT|Ale INT|Ale RT|Ale RH|Ale
Copia	Tork	7	102	581	0	0.9639	0.99	1352934	1.35293	RLC_01	yes	GAG|Tork PROT|Tork INT|Tork RT|Tork RH|Tork
Copia	Ale	21	1	278	1	100	1	839224	0.839224	RLC_28	no	PROT|Ale INT|Ale RT|Ale RH|Ale
Copia	Ivana	22	9	274	0	0.9599	0.99	1136947	1.13695	RLC_10	yes	GAG|Ivana PROT|Ivana INT|Ivana RT|Ivana RH|Ivana
Copia	Ale	30	66	200	0	0.94	0.88	2174380	2.17438	RLC_02	no	PROT|Ale INT|Ale RT|Ale RH|Ale
Copia	Tork	7	102	581	0	0.9639	0.99	1214757	1.21476	RLC_01	no	GAG|Tork PROT|Tork INT|Tork
Copia	Tork	10	48	414	0	0.9444	0.81	1227681	1.22768	RLC_03	no	GAG|Tork PROT|Tork
Copia	Tork	10	48	418	0	0.9665	0.82	0	0	RLC_03	no	GAG|Tork PROT|Tork
Copia	Ale	19	29	288	0	0.8958	0.99	3685989	3.68599	RLC_05	no	PROT|Ale INT|Ale RT|Ale RH|Ale
Copia	Ale	26	5	263	0	0.8935	1	3576363	3.57636	RLC_13	yes	GAG|Ale PROT|Ale INT|Ale RT|Ale RH|Ale
Copia	Ale	30	66	199	0	0.9749	0.88	0	0	RLC_02	no	PROT|Ale INT|Ale RT|Ale RH|Ale
Copia	Tork	10	48	415	0	0.9614	0.82	372213	0.372213	RLC_03	no	GAG|Tork PROT|Tork
Copia	Tork	7	102	583	0	0.9537	0.99	1279272	1.27927	RLC_01	no	GAG|Tork PROT|Tork INT|Tork
Gypsy	Galadriel	6	12	621	0	0.9098	0.99	2862596	2.8626	RLG_08	yes	GAG|Galadriel PROT|Galadriel RT|Galadriel RH|Galadriel INT|Galadriel CHD|Galadriel
Copia	Ivana	22	9	275	0	0.9127	0.99	2766688	2.76669	RLC_10	yes	GAG|Ivana PROT|Ivana INT|Ivana RT|Ivana RH|Ivana
Copia	Tork	10	48	416	0	0.9279	0.82	1317831	1.31783	RLC_03	no	GAG|Tork PROT|Tork
Copia	Ale	19	29	275	0	0.9273	0.95	1722673	1.72267	RLC_05	no	INT|Ale RT|Ale RH|Ale
Copia	Ale	30	66	199	0	0.9397	0.88	1990179	1.99018	RLC_02	no	PROT|Ale INT|Ale RT|Ale RH|Ale
Copia	Ale	30	66	200	0	0.955	0.88	191035	0.191035	RLC_02	no	PROT|Ale INT|Ale RT|Ale RH|Ale
Gypsy	Galadriel	6	12	613	0	0.8972	0.98	2074053	2.07405	RLG_08	no	GAG|Galadriel PROT|Galadriel INT|Galadriel CHD|Galadriel
Copia	Tork	7	102	584	0	0.9846	0.99	463138	0.463138	RLC_01	yes	GAG|Tork PROT|Tork INT|Tork RT|Tork RH|Tork
Copia	unknown	1	16	731	0	0.8974	0.9	3175849	3.17585	RLC_06	none	none
Copia	Tork	7	102	581	0	0.9759	0.99	600981	0.600981	RLC_01	yes	GAG|Tork PROT|Tork INT|Tork RT|Tork RH|Tork
Copia	Ale	19	29	276	0	0.9275	0.95	2012500	2.0125	RLC_05	no	PROT|Ale INT|Ale RT|Ale RH|Ale
Copia	Ale	30	66	199	0	0.9698	0.88	0	0	RLC_02	no	PROT|Ale INT|Ale RT|Ale RH|Ale
Copia	Ale	19	29	262	0	0.9008	0.9	1194321	1.19432	RLC_05	no	PROT|Ale INT|Ale RT|Ale RH|Ale
Copia	Ale	30	66	199	0	0.9749	0.88	0	0	RLC_02	no	PROT|Ale INT|Ale RT|Ale RH|Ale
Copia	Ale	19	29	262	0	0.8931	0.9	1347146	1.34715	RLC_05	no	PROT|Ale INT|Ale RT|Ale RH|Ale
Copia	mixture	10	48	415	0	0.9494	0.82	1612206	1.61221	RLC_03	no	GAG|Tork PROT|TAR
Copia	Ale	19	29	262	0	0.8931	0.9	1966685	1.96669	RLC_05	no	PROT|Ale INT|Ale RT|Ale RH|Ale
Copia	Ale	19	29	262	0	0.8931	0.9	1966685	1.96669	RLC_05	no	PROT|Ale INT|Ale RT|Ale RH|Ale
Copia	Tork	7	102	582	0	0.957	0.99	1835351	1.83535	RLC_01	yes	GAG|Tork PROT|Tork INT|Tork RT|Tork RH|Tork
Copia	Tork	7	102	582	0	0.9072	0.99	3206487	3.20649	RLC_01	no	GAG|Tork PROT|Tork INT|Tork RH|Tork
Copia	Tork	7	102	581	0	0.9759	0.99	532661	0.532661	RLC_01	yes	GAG|Tork PROT|Tork INT|Tork RT|Tork RH|Tork
Copia	Tork	7	102	585	0	0.9795	1	65821	0.065821	RLC_01	yes	GAG|Tork PROT|Tork INT|Tork RT|Tork RH|Tork
Copia	Tork	10	48	414	0	0.9638	0.81	185955	0.185955	RLC_03	no	GAG|Tork PROT|Tork
Copia	Tork	7	102	583	0	0.916	0.99	2835061	2.83506	RLC_01	yes	GAG|Tork PROT|Tork INT|Tork RT|Tork RH|Tork
Copia	Tork	10	48	417	0	0.9664	0.82	0	0	RLC_03	no	GAG|Tork PROT|Tork
Copia	Ale	30	66	199	0	0.9749	0.88	0	0	RLC_02	no	PROT|Ale INT|Ale RT|Ale RH|Ale
Copia	Ivana	29	15	241	0	0.9544	0.99	1300331	1.30033	RLC_07	yes	GAG|Ivana PROT|Ivana INT|Ivana RT|Ivana RH|Ivana
Copia	Tork	7	102	583	0	0.9588	0.99	1902254	1.90225	RLC_01	yes	GAG|Tork PROT|Tork INT|Tork RT|Tork RH|Tork
Copia	Ale	30	66	199	0	0.9447	0.88	387202	0.387202	RLC_02	no	PROT|Ale INT|Ale RT|Ale RH|Ale
Copia	Ale	19	29	286	0	0.9336	0.98	2823377	2.82338	RLC_05	no	PROT|Ale INT|Ale RT|Ale RH|Ale
Copia	Ivana	29	15	228	0	0.9342	0.94	1730426	1.73043	RLC_07	yes	GAG|Ivana PROT|Ivana INT|Ivana RT|Ivana RH|Ivana
Copia	Ale	19	29	276	0	0.9275	0.95	2303151	2.30315	RLC_05	no	PROT|Ale INT|Ale RT|Ale RH|Ale
Gypsy	Galadriel	6	12	622	0	0.8006	0.99	5047095	5.04709	RLG_08	yes	GAG|Galadriel PROT|Galadriel RT|Galadriel RH|Galadriel INT|Galadriel CHD|Galadriel
Copia	Ale	30	66	199	0	0.9698	0.88	582770	0.58277	RLC_02	no	PROT|Ale INT|Ale RT|Ale RH|Ale
Copia	Ale	16	8	292	0	0.8973	0.97	1759046	1.75905	RLC_11	no	PROT|Ale INT|Ale RT|Ale RH|Ale
Copia	Tork	7	102	585	1	100	1	131343	0.131343	RLC_01	yes	GAG|Tork PROT|Tork INT|Tork RT|Tork RH|Tork
Copia	SIRE	15	1	298	1	100	1	3542198	3.5422	RLC_25	no	GAG|SIRE
Copia	Tork	10	48	417	0	0.9496	0.82	370421	0.370421	RLC_03	no	GAG|Tork PROT|Tork
Copia	Tork	10	48	412	0	0.966	0.81	186405	0.186405	RLC_03	no	GAG|Tork PROT|Tork
Copia	Tork	7	102	582	0	0.9553	0.99	1912393	1.91239	RLC_01	yes	GAG|Tork PROT|Tork INT|Tork RT|Tork RH|Tork
Gypsy	Galadriel	9	30	550	0	0.9291	0.99	1725892	1.72589	RLG_04	yes	GAG|Galadriel PROT|Galadriel RT|Galadriel RH|Galadriel INT|Galadriel CHD|Galadriel
Copia	Ale	24	5	265	1	100	1	0	0	RLC_12	yes	GAG|Ale PROT|Ale INT|Ale RT|Ale RH|Ale
Copia	Tork	7	102	581	0	0.9725	0.99	804127	0.804127	RLC_01	yes	GAG|Tork PROT|Tork INT|Tork RT|Tork RH|Tork
Copia	Ale	30	66	200	0	0.94	0.88	1775716	1.77572	RLC_02	no	PROT|Ale INT|Ale RT|Ale RH|Ale
Copia	Tork	10	48	415	0	0.8988	0.82	4170624	4.17062	RLC_03	no	GAG|Tork PROT|Tork
Copia	Ale	30	66	200	0	0.93	0.88	1979927	1.97993	RLC_02	no	PROT|Ale INT|Ale RT|Ale RH|Ale

## Sheet: Supplementary Data 3
Supplementary Data 2. Sliding window summary of SNP numbers and Pi values across in three durian populations.
Pop1					Pop2					Pop3
Chr	Start	End	Numbe of SNPS	PI	Chr	Start	End	Numbe of SNPS	PI	Chr	Start	End	Numbe of SNPS	PI
1	1	100000	65	0.000103708	1	1	100000	47	0.00011776	1	1	100000	37	2.52018e-05
1	10001	110000	84	0.000128783	1	10001	110000	60	0.000142382	1	10001	110000	49	4.2053e-05
1	20001	120000	108	0.000165556	1	20001	120000	75	0.000176326	1	20001	120000	67	6.66843e-05
1	30001	130000	116	0.000181811	1	30001	130000	79	0.000187717	1	30001	130000	71	6.94118e-05
1	40001	140000	119	0.000183531	1	40001	140000	79	0.000190687	1	40001	140000	72	7.08014e-05
1	50001	150000	127	0.000195588	1	50001	150000	85	0.000201821	1	50001	150000	78	8.13481e-05
1	60001	160000	123	0.000190975	1	60001	160000	84	0.000204651	1	60001	160000	75	8.07244e-05
1	70001	170000	121	0.000188414	1	70001	170000	83	0.000205174	1	70001	170000	74	8.05489e-05
1	80001	180000	117	0.000190197	1	80001	180000	80	0.000200464	1	80001	180000	73	8.08541e-05
1	90001	190000	113	0.000181656	1	90001	190000	76	0.000186487	1	90001	190000	69	7.68149e-05
1	100001	200000	94	0.00015404	1	100001	200000	61	0.000158077	1	100001	200000	58	6.89049e-05
1	110001	210000	85	0.000147506	1	110001	210000	53	0.000145167	1	110001	210000	48	5.41183e-05
1	120001	220000	78	0.000137822	1	120001	220000	48	0.000133734	1	120001	220000	40	4.38841e-05
1	130001	230000	98	0.000166899	1	130001	230000	66	0.000177642	1	130001	230000	47	5.73068e-05
1	140001	240000	102	0.000183285	1	140001	240000	72	0.000190977	1	140001	240000	49	5.85667e-05
1	150001	250000	97	0.000179016	1	150001	250000	68	0.000186622	1	150001	250000	45	5.48909e-05
1	160001	260000	96	0.000176189	1	160001	260000	67	0.00018064	1	160001	260000	45	5.45986e-05
1	170001	270000	104	0.000191559	1	170001	270000	74	0.000197098	1	170001	270000	51	5.91247e-05
1	180001	280000	108	0.000187958	1	180001	280000	76	0.000196413	1	180001	280000	53	5.95078e-05
1	190001	290000	115	0.000191406	1	190001	290000	76	0.000194121	1	190001	290000	57	6.32807e-05
1	200001	300000	119	0.000194905	1	200001	300000	81	0.00019988	1	200001	300000	60	6.48459e-05
1	210001	310000	150	0.000221096	1	210001	310000	104	0.000238067	1	210001	310000	83	0.000100166
1	220001	320000	182	0.000254607	1	220001	320000	130	0.000283603	1	220001	320000	100	0.000121031
1	230001	330000	160	0.000220392	1	230001	330000	111	0.000237666	1	230001	330000	94	0.000108322
1	240001	340000	154	0.000202017	1	240001	340000	105	0.000223932	1	240001	340000	91	0.000105685
1	250001	350000	156	0.000205814	1	250001	350000	107	0.000230955	1	250001	350000	91	0.000101769
1	260001	360000	175	0.00027684	1	260001	360000	125	0.000309094	1	260001	360000	107	0.000161435
1	270001	370000	173	0.000264848	1	270001	370000	122	0.000296746	1	270001	370000	103	0.000158526
1	280001	380000	177	0.000279754	1	280001	380000	127	0.000304625	1	280001	380000	108	0.00016123
1	290001	390000	170	0.000271593	1	290001	390000	125	0.000300481	1	290001	390000	105	0.000160776
1	300001	400000	164	0.000268382	1	300001	400000	121	0.000296699	1	300001	400000	102	0.000159107
1	310001	410000	126	0.000228389	1	310001	410000	95	0.000249685	1	310001	410000	79	0.000123221
1	320001	420000	85	0.000184309	1	320001	420000	66	0.000194703	1	320001	420000	54	9.04001e-05
1	330001	430000	89	0.00018642	1	330001	430000	68	0.000198099	1	330001	430000	54	9.02705e-05
1	340001	440000	89	0.000187582	1	340001	440000	71	0.000202483	1	340001	440000	54	8.95435e-05
1	350001	450000	87	0.000179754	1	350001	450000	69	0.000196067	1	350001	450000	51	8.55692e-05
1	360001	460000	66	0.000103271	1	360001	460000	48	0.000113254	1	360001	460000	34	2.48711e-05
1	370001	470000	65	0.00010822	1	370001	470000	49	0.000120472	1	370001	470000	33	2.32671e-05
1	380001	480000	65	0.000105945	1	380001	480000	47	0.00012029	1	380001	480000	28	2.08836e-05
1	390001	490000	76	0.000124448	1	390001	490000	56	0.000147629	1	390001	490000	32	2.00393e-05
1	400001	500000	81	0.00013788	1	400001	500000	60	0.000158118	1	400001	500000	33	2.01172e-05
1	410001	510000	91	0.000155643	1	410001	510000	68	0.000177008	1	410001	510000	41	3.34098e-05
1	420001	520000	93	0.00016064	1	420001	520000	70	0.00018946	1	420001	520000	45	5.21567e-05
1	430001	530000	88	0.00016187	1	430001	530000	69	0.000187475	1	430001	530000	43	6.40268e-05
1	440001	540000	88	0.000164026	1	440001	540000	65	0.000180416	1	440001	540000	42	6.84488e-05
1	450001	550000	87	0.00016846	1	450001	550000	63	0.000172645	1	450001	550000	42	7.73578e-05
1	460001	560000	89	0.00017947	1	460001	560000	64	0.000176167	1	460001	560000	44	8.38125e-05
1	470001	570000	90	0.000189209	1	470001	570000	63	0.000175273	1	470001	570000	46	9.90399e-05
1	480001	580000	86	0.000182776	1	480001	580000	59	0.000165698	1	480001	580000	46	0.000106754
1	490001	590000	109	0.000212442	1	490001	590000	58	0.000143022	1	490001	590000	59	0.000147834
1	500001	600000	173	0.000299511	1	500001	600000	77	0.00015473	1	500001	600000	96	0.000235555
1	510001	610000	170	0.000298322	1	510001	610000	70	0.000134638	1	510001	610000	91	0.000241761
1	520001	620000	171	0.000295756	1	520001	620000	62	0.000113505	1	520001	620000	91	0.000230587
1	530001	630000	175	0.000295949	1	530001	630000	65	0.000115008	1	530001	630000	92	0.000226931
1	540001	640000	187	0.000316359	1	540001	640000	74	0.000143311	1	540001	640000	102	0.000251928
1	550001	650000	190	0.000322533	1	550001	650000	78	0.000151607	1	550001	650000	106	0.000252129
1	560001	660000	201	0.000339464	1	560001	660000	85	0.000170029	1	560001	660000	110	0.000265585
1	570001	670000	197	0.000330087	1	570001	670000	85	0.000166185	1	570001	670000	108	0.000255694
1	580001	680000	200	0.000338846	1	580001	680000	89	0.000174999	1	580001	680000	111	0.00026263
1	590001	690000	177	0.000315592	1	590001	690000	89	0.000187723	1	590001	690000	97	0.000234218
1	600001	700000	113	0.000229208	1	600001	700000	68	0.000166643	1	600001	700000	60	0.000159491
1	610001	710000	124	0.000250134	1	610001	710000	76	0.00018429	1	610001	710000	69	0.000165012
1	620001	720000	118	0.000244144	1	620001	720000	77	0.000186226	1	620001	720000	66	0.000162387
1	630001	730000	119	0.000251269	1	630001	730000	74	0.000180425	1	630001	730000	69	0.000166803
1	640001	740000	110	0.000235234	1	640001	740000	67	0.00015433	1	640001	740000	62	0.000143873
1	650001	750000	114	0.000242413	1	650001	750000	68	0.00016586	1	650001	750000	65	0.00014673
1	660001	760000	101	0.000217713	1	660001	760000	60	0.000144525	1	660001	760000	60	0.000131905
1	670001	770000	96	0.000203201	1	670001	770000	55	0.000131079	1	670001	770000	57	0.000124821
1	680001	780000	86	0.000181896	1	680001	780000	48	0.000115676	1	680001	780000	51	0.000109352
1	690001	790000	78	0.000162702	1	690001	790000	43	0.000102205	1	690001	790000	52	0.00010006
1	700001	800000	73	0.000148255	1	700001	800000	38	9.12749e-05	1	700001	800000	49	8.49887e-05
1	710001	810000	66	0.000122524	1	710001	810000	41	9.02353e-05	1	710001	810000	44	7.25532e-05
1	720001	820000	85	0.000137289	1	720001	820000	55	0.000114158	1	720001	820000	59	9.33154e-05
1	730001	830000	84	0.000125113	1	730001	830000	60	0.000125544	1	730001	830000	60	9.61339e-05
1	740001	840000	81	0.000115674	1	740001	840000	59	0.000120045	1	740001	840000	57	8.92767e-05
1	750001	850000	74	9.92031e-05	1	750001	850000	55	0.000103608	1	750001	850000	52	9.19394e-05
1	760001	860000	73	9.89583e-05	1	760001	860000	56	0.000106319	1	760001	860000	49	8.57962e-05
1	770001	870000	74	9.99481e-05	1	770001	870000	57	0.000109234	1	770001	870000	51	8.80824e-05
1	780001	880000	73	9.86571e-05	1	780001	880000	56	0.000106054	1	780001	880000	50	8.61343e-05
1	790001	890000	75	9.57271e-05	1	790001	890000	57	0.000100944	1	790001	890000	50	9.04459e-05
1	800001	900000	71	8.79653e-05	1	800001	900000	56	9.78895e-05	1	800001	900000	49	9.01146e-05
1	810001	910000	90	0.000107273	1	810001	910000	70	0.000136572	1	810001	910000	63	0.000128046
1	820001	920000	72	8.87846e-05	1	820001	920000	57	0.000119064	1	820001	920000	48	0.00010599
1	830001	930000	71	8.75262e-05	1	830001	930000	50	0.000109921	1	830001	930000	43	9.05419e-05
1	840001	940000	76	9.67065e-05	1	840001	940000	53	0.00011981	1	840001	940000	48	9.788e-05
1	850001	950000	77	9.24301e-05	1	850001	950000	51	0.000112752	1	850001	950000	45	8.2574e-05
1	860001	960000	78	8.89326e-05	1	860001	960000	51	0.000109453	1	860001	960000	46	8.29312e-05
1	870001	970000	94	0.000115009	1	870001	970000	67	0.000143593	1	870001	970000	58	0.0001095
1	880001	980000	104	0.000123108	1	880001	980000	76	0.000156182	1	880001	980000	60	0.000112974
1	890001	990000	94	0.000112074	1	890001	990000	69	0.000149067	1	890001	990000	53	0.000102097
1	900001	1000000	97	0.000114991	1	900001	1000000	70	0.000151527	1	900001	1000000	56	0.000103695
1	910001	1010000	85	9.80682e-05	1	910001	1010000	62	0.000127996	1	910001	1010000	50	6.87333e-05
1	920001	1020000	79	8.8834e-05	1	920001	1020000	59	0.000115263	1	920001	1020000	47	6.26352e-05
1	930001	1030000	108	0.000130043	1	930001	1030000	86	0.000162667	1	930001	1030000	72	0.000118098
1	940001	1040000	104	0.000121705	1	940001	1040000	85	0.000160318	1	940001	1040000	72	0.000120268
1	950001	1050000	109	0.000127248	1	950001	1050000	94	0.000170147	1	950001	1050000	79	0.00013322
1	960001	1060000	106	0.000125037	1	960001	1060000	92	0.00016682	1	960001	1060000	78	0.000132863
1	970001	1070000	92	0.000103752	1	970001	1070000	75	0.000132761	1	970001	1070000	67	0.000114155
1	980001	1080000	96	0.000118727	1	980001	1080000	77	0.000143837	1	980001	1080000	75	0.000126209
1	990001	1090000	108	0.000141096	1	990001	1090000	86	0.00016217	1	990001	1090000	83	0.000137743
1	1000001	1100000	133	0.000184251	1	1000001	1100000	101	0.000202134	1	1000001	1100000	99	0.000174195
1	1010001	1110000	126	0.000182647	1	1010001	1110000	92	0.000193073	1	1010001	1110000	88	0.000176255
1	1020001	1120000	191	0.00026927	1	1020001	1120000	136	0.000298408	1	1020001	1120000	127	0.000252757
1	1030001	1130000	175	0.000239454	1	1030001	1130000	124	0.000267292	1	1030001	1130000	114	0.000222311
1	1040001	1140000	175	0.000238125	1	1040001	1140000	123	0.000260791	1	1040001	1140000	111	0.000214243
1	1050001	1150000	180	0.0002511	1	1050001	1150000	124	0.000283009	1	1050001	1150000	113	0.00022378
1	1060001	1160000	238	0.000329897	1	1060001	1160000	165	0.000387203	1	1060001	1160000	147	0.000259734
1	1070001	1170000	252	0.000356632	1	1070001	1170000	179	0.000429778	1	1070001	1170000	151	0.000258033
1	1080001	1180000	304	0.000446917	1	1080001	1180000	222	0.000543985	1	1080001	1180000	193	0.00037768
1	1090001	1190000	316	0.000464267	1	1090001	1190000	234	0.000581995	1	1090001	1190000	203	0.000413167
1	1100001	1200000	362	0.000509801	1	1100001	1200000	280	0.000652192	1	1100001	1200000	235	0.000474181
1	1110001	1210000	366	0.000511736	1	1110001	1210000	283	0.000661198	1	1110001	1210000	240	0.000466977
1	1120001	1220000	325	0.000458204	1	1120001	1220000	255	0.000594895	1	1120001	1220000	218	0.00042333
1	1130001	1230000	419	0.000559419	1	1130001	1230000	321	0.000724322	1	1130001	1230000	281	0.000490356
1	1140001	1240000	495	0.00064584	1	1140001	1240000	382	0.000838186	1	1140001	1240000	334	0.000578578
1	1150001	1250000	491	0.000641285	1	1150001	1250000	377	0.000827793	1	1150001	1250000	334	0.000580087
1	1160001	1260000	433	0.000562467	1	1160001	1260000	336	0.000723585	1	1160001	1260000	300	0.000544126
1	1170001	1270000	416	0.000531503	1	1170001	1270000	322	0.000680532	1	1170001	1270000	293	0.000535675
1	1180001	1280000	350	0.000418128	1	1180001	1280000	268	0.000542657	1	1180001	1280000	241	0.000400493
1	1190001	1290000	326	0.000378406	1	1190001	1290000	247	0.000486312	1	1190001	1290000	223	0.000353471
1	1200001	1300000	252	0.000286798	1	1200001	1300000	185	0.000373702	1	1200001	1300000	172	0.000254409
1	1210001	1310000	234	0.000267567	1	1210001	1310000	171	0.000340303	1	1210001	1310000	161	0.000242492
1	1220001	1320000	210	0.000234456	1	1220001	1320000	155	0.000301254	1	1220001	1320000	144	0.000209635
1	1230001	1330000	95	0.000113529	1	1230001	1330000	72	0.000146832	1	1230001	1330000	66	0.000114289
1	1240001	1340000	45	6.19541e-05	1	1240001	1340000	31	7.17876e-05	1	1240001	1340000	34	7.35528e-05
1	1250001	1350000	32	3.99615e-05	1	1250001	1350000	24	4.44268e-05	1	1250001	1350000	24	4.92015e-05
1	1260001	1360000	38	4.67473e-05	1	1260001	1360000	27	5.30997e-05	1	1260001	1360000	29	6.18574e-05
1	1270001	1370000	58	9.05633e-05	1	1270001	1370000	39	9.2013e-05	1	1270001	1370000	46	0.000103176
1	1280001	1380000	69	0.000108569	1	1280001	1380000	47	0.000115489	1	1280001	1380000	54	0.000118956
1	1290001	1390000	81	0.00013803	1	1290001	1390000	54	0.000131032	1	1290001	1390000	63	0.000146217
1	1300001	1400000	100	0.000174355	1	1300001	1400000	67	0.000170736	1	1300001	1400000	71	0.00017762
1	1310001	1410000	113	0.000196899	1	1310001	1410000	76	0.000191724	1	1310001	1410000	77	0.000196549
1	1320001	1420000	129	0.000229646	1	1320001	1420000	90	0.00022886	1	1320001	1420000	90	0.000231831
1	1330001	1430000	145	0.000260754	1	1330001	1430000	100	0.00026124	1	1330001	1430000	97	0.000240097
1	1340001	1440000	130	0.000247582	1	1340001	1440000	86	0.000245925	1	1340001	1440000	85	0.000221409
1	1350001	1450000	137	0.000267237	1	1350001	1450000	93	0.000269296	1	1350001	1450000	91	0.000237987
1	1360001	1460000	146	0.000293547	1	1360001	1460000	99	0.00029104	1	1360001	1460000	98	0.000261009
1	1370001	1470000	131	0.000267727	1	1370001	1470000	92	0.000271288	1	1370001	1470000	85	0.000235131
1	1380001	1480000	167	0.000338235	1	1380001	1480000	116	0.000337801	1	1380001	1480000	103	0.000284421
1	1390001	1490000	163	0.000327973	1	1390001	1490000	115	0.000340641	1	1390001	1490000	99	0.000272927
1	1400001	1500000	151	0.000310635	1	1400001	1500000	108	0.000319444	1	1400001	1500000	96	0.000261921
1	1410001	1510000	148	0.000304211	1	1410001	1510000	104	0.000315118	1	1410001	1510000	95	0.000249251
1	1420001	1520000	146	0.000295502	1	1420001	1520000	95	0.000298089	1	1420001	1520000	88	0.000218482
1	1430001	1530000	135	0.000279525	1	1430001	1530000	90	0.000278786	1	1430001	1530000	84	0.000216177
1	1440001	1540000	126	0.000270224	1	1440001	1540000	85	0.000266338	1	1440001	1540000	78	0.000203383
1	1450001	1550000	128	0.000260984	1	1450001	1550000	82	0.000255198	1	1450001	1550000	78	0.000195039
1	1460001	1560000	124	0.000243354	1	1460001	1560000	80	0.000236655	1	1460001	1560000	74	0.000174935
1	1470001	1570000	122	0.000229285	1	1470001	1570000	76	0.000219008	1	1470001	1570000	71	0.000160194
1	1480001	1580000	101	0.000169425	1	1480001	1580000	61	0.000171001	1	1480001	1580000	61	0.000107015
1	1490001	1590000	103	0.000164169	1	1490001	1590000	59	0.000165095	1	1490001	1590000	62	9.49179e-05
1	1500001	1600000	108	0.000164527	1	1500001	1600000	59	0.000163942	1	1500001	1600000	62	9.09634e-05
1	1510001	1610000	105	0.000170434	1	1510001	1610000	59	0.000170078	1	1510001	1610000	63	0.000114944
1	1520001	1620000	106	0.0001769	1	1520001	1620000	62	0.000178806	1	1520001	1620000	65	0.000132387
1	1530001	1630000	109	0.000177539	1	1530001	1630000	61	0.000172803	1	1530001	1630000	68	0.000143673
1	1540001	1640000	108	0.000176926	1	1540001	1640000	60	0.000164864	1	1540001	1640000	67	0.000142874
1	1550001	1650000	99	0.000166511	1	1550001	1650000	56	0.000152634	1	1550001	1650000	61	0.00013464
1	1560001	1660000	95	0.000167813	1	1560001	1660000	54	0.000158804	1	1560001	1660000	55	0.00012762
1	1570001	1670000	99	0.000180638	1	1570001	1670000	56	0.000169826	1	1570001	1670000	61	0.000153069
1	1580001	1680000	80	0.0001685	1	1580001	1680000	43	0.000145405	1	1580001	1680000	48	0.000156276
1	1590001	1690000	81	0.000180773	1	1590001	1690000	45	0.000158039	1	1590001	1690000	48	0.000178808
1	1600001	1700000	82	0.000182912	1	1600001	1700000	43	0.000154762	1	1600001	1700000	53	0.000179698
1	1610001	1710000	82	0.000173057	1	1610001	1710000	40	0.000140757	1	1610001	1710000	50	0.000154899
1	1620001	1720000	78	0.000163497	1	1620001	1720000	38	0.00012871	1	1620001	1720000	47	0.000157255
1	1630001	1730000	89	0.000180733	1	1630001	1730000	44	0.000141673	1	1630001	1730000	49	0.00016871
1	1640001	1740000	95	0.000190248	1	1640001	1740000	48	0.000147111	1	1640001	1740000	52	0.000174204
1	1650001	1750000	109	0.00021107	1	1650001	1750000	53	0.000156866	1	1650001	1750000	61	0.000209763
1	1660001	1760000	109	0.000211594	1	1660001	1760000	53	0.00015396	1	1660001	1760000	64	0.000222211
1	1670001	1770000	107	0.000203518	1	1670001	1770000	51	0.00014695	1	1670001	1770000	59	0.000197438
1	1680001	1780000	111	0.000212274	1	1680001	1780000	54	0.000147167	1	1680001	1780000	60	0.000192574
1	1690001	1790000	112	0.000206833	1	1690001	1790000	51	0.000127963	1	1690001	1790000	60	0.00018153
1	1700001	1800000	113	0.000217703	1	1700001	1800000	52	0.000135469	1	1700001	1800000	58	0.000196068
1	1710001	1810000	140	0.000261911	1	1710001	1810000	70	0.000176309	1	1710001	1810000	81	0.000247954
1	1720001	1820000	162	0.000299598	1	1720001	1820000	76	0.000197838	1	1720001	1820000	93	0.000289945
1	1730001	1830000	148	0.000277577	1	1730001	1830000	70	0.000190423	1	1730001	1830000	89	0.000272736
1	1740001	1840000	154	0.000279968	1	1740001	1840000	76	0.000191125	1	1740001	1840000	95	0.00029
1	1750001	1850000	161	0.000304629	1	1750001	1850000	85	0.000199725	1	1750001	1850000	102	0.000299582
1	1760001	1860000	165	0.000306932	1	1760001	1860000	88	0.000193647	1	1760001	1860000	103	0.000298421
1	1770001	1870000	165	0.000308144	1	1770001	1870000	92	0.000203578	1	1770001	1870000	106	0.000316863
1	1780001	1880000	159	0.000290252	1	1780001	1880000	89	0.000196812	1	1780001	1880000	104	0.00031259
1	1790001	1890000	161	0.000296681	1	1790001	1890000	91	0.000207469	1	1790001	1890000	107	0.000319791
1	1800001	1900000	157	0.000283791	1	1800001	1900000	91	0.000202871	1	1800001	1900000	106	0.000305264
1	1810001	1910000	135	0.00024749	1	1810001	1910000	76	0.000166872	1	1810001	1910000	87	0.000265475
1	1820001	1920000	111	0.000202429	1	1820001	1920000	68	0.00013757	1	1820001	1920000	76	0.000216075
1	1830001	1930000	125	0.000231343	1	1830001	1930000	76	0.000148391	1	1830001	1930000	86	0.000235858
1	1840001	1940000	118	0.000233625	1	1840001	1940000	67	0.000149611	1	1840001	1940000	80	0.000221875
1	1850001	1950000	103	0.000206151	1	1850001	1950000	55	0.00013965	1	1850001	1950000	68	0.000179436
1	1860001	1960000	100	0.000200895	1	1860001	1960000	50	0.000140068	1	1860001	1960000	66	0.000166636
1	1870001	1970000	101	0.000207201	1	1870001	1970000	49	0.000138551	1	1870001	1970000	65	0.000162753
1	1880001	1980000	103	0.000219981	1	1880001	1980000	48	0.000136706	1	1880001	1980000	67	0.00017274
1	1890001	1990000	97	0.000206517	1	1890001	1990000	47	0.000134757	1	1890001	1990000	60	0.000159207
1	1900001	2000000	99	0.000218193	1	1900001	2000000	47	0.000134275	1	1900001	2000000	62	0.000167709
1	1910001	2010000	99	0.000228974	1	1910001	2010000	47	0.000129838	1	1910001	2010000	64	0.000174684
1	1920001	2020000	107	0.000259445	1	1920001	2020000	54	0.000153194	1	1920001	2020000	69	0.000193789
1	1930001	2030000	100	0.000249496	1	1930001	2030000	47	0.000147146	1	1930001	2030000	61	0.000187929
1	1940001	2040000	100	0.000243578	1	1940001	2040000	49	0.000153164	1	1940001	2040000	60	0.000190475
1	1950001	2050000	112	0.000265144	1	1950001	2050000	54	0.000174778	1	1950001	2050000	68	0.000228301
1	1960001	2060000	114	0.000275062	1	1960001	2060000	57	0.00019023	1	1960001	2060000	70	0.000241263
1	1970001	2070000	117	0.000282526	1	1970001	2070000	60	0.000198301	1	1970001	2070000	73	0.000237224
1	1980001	2080000	129	0.000306417	1	1980001	2080000	73	0.000232458	1	1980001	2080000	79	0.000248368
1	1990001	2090000	139	0.000328098	1	1990001	2090000	78	0.00024663	1	1990001	2090000	85	0.000256057
1	2000001	2100000	137	0.000317361	1	2000001	2100000	79	0.000254554	1	2000001	2100000	86	0.000257523
1	2010001	2110000	131	0.000293059	1	2010001	2110000	79	0.000254619	1	2010001	2110000	80	0.000242248
1	2020001	2120000	123	0.000268712	1	2020001	2120000	76	0.00025072	1	2020001	2120000	75	0.000234702
1	2030001	2130000	119	0.000261767	1	2030001	2130000	73	0.000234025	1	2030001	2130000	76	0.000232897
1	2040001	2140000	115	0.000249565	1	2040001	2140000	69	0.000216594	1	2040001	2140000	72	0.000210363
1	2050001	2150000	120	0.000238625	1	2050001	2150000	79	0.000211459	1	2050001	2150000	80	0.000192694
1	2060001	2160000	120	0.000230752	1	2060001	2160000	79	0.000197734	1	2060001	2160000	81	0.00020135
1	2070001	2170000	119	0.000225182	1	2070001	2170000	78	0.000192779	1	2070001	2170000	81	0.00020289
1	2080001	2180000	113	0.000209886	1	2080001	2180000	70	0.000185117	1	2080001	2180000	79	0.000195006
1	2090001	2190000	104	0.00019174	1	2090001	2190000	63	0.000164829	1	2090001	2190000	74	0.000193746
1	2100001	2200000	101	0.000195909	1	2100001	2200000	61	0.000157149	1	2100001	2200000	70	0.000184403
1	2110001	2210000	117	0.000236884	1	2110001	2210000	69	0.000188112	1	2110001	2210000	82	0.000216917
1	2120001	2220000	124	0.000247284	1	2120001	2220000	68	0.000183577	1	2120001	2220000	88	0.00023067
1	2130001	2230000	130	0.000248349	1	2130001	2230000	71	0.000203138	1	2130001	2230000	87	0.000223877
1	2140001	2240000	140	0.00027438	1	2140001	2240000	78	0.000236682	1	2140001	2240000	94	0.000251443
1	2150001	2250000	154	0.000286377	1	2150001	2250000	91	0.000267986	1	2150001	2250000	104	0.000278955
1	2160001	2260000	219	0.000352111	1	2160001	2260000	142	0.000360221	1	2160001	2260000	156	0.000353667
1	2170001	2270000	225	0.0003563	1	2170001	2270000	144	0.000372897	1	2170001	2270000	158	0.000360849
1	2180001	2280000	233	0.000365377	1	2180001	2280000	147	0.000372621	1	2180001	2280000	167	0.000394069
1	2190001	2290000	243	0.000393858	1	2190001	2290000	155	0.000401523	1	2190001	2290000	176	0.000416848
1	2200001	2300000	247	0.000396526	1	2200001	2300000	159	0.00041235	1	2200001	2300000	176	0.000411448
1	2210001	2310000	234	0.000368443	1	2210001	2310000	153	0.00039121	1	2210001	2310000	167	0.000391239
1	2220001	2320000	227	0.000357823	1	2220001	2320000	152	0.000383655	1	2220001	2320000	162	0.000364012
1	2230001	2330000	226	0.000365903	1	2230001	2330000	152	0.00038378	1	2230001	2330000	165	0.000373927
1	2240001	2340000	222	0.000349965	1	2240001	2340000	147	0.00036846	1	2240001	2340000	159	0.000360126
1	2250001	2350000	192	0.000329823	1	2250001	2350000	120	0.000325809	1	2250001	2350000	133	0.000322283
1	2260001	2360000	134	0.000281816	1	2260001	2360000	70	0.000241122	1	2260001	2360000	82	0.000234435
1	2270001	2370000	132	0.000292984	1	2270001	2370000	66	0.000222274	1	2270001	2370000	82	0.000242351
1	2280001	2380000	124	0.000284758	1	2280001	2380000	61	0.000207905	1	2280001	2380000	73	0.000218265
1	2290001	2390000	122	0.000276227	1	2290001	2390000	56	0.000186897	1	2290001	2390000	68	0.000194022
1	2300001	2400000	121	0.000265929	1	2300001	2400000	50	0.000166071	1	2300001	2400000	66	0.000184788
1	2310001	2410000	131	0.000269484	1	2310001	2410000	46	0.000153855	1	2310001	2410000	65	0.000167301
1	2320001	2420000	135	0.000279276	1	2320001	2420000	45	0.000153268	1	2320001	2420000	64	0.000173106
1	2330001	2430000	134	0.00027041	1	2330001	2430000	42	0.000136762	1	2330001	2430000	61	0.000171877
1	2340001	2440000	127	0.000266587	1	2340001	2440000	40	0.000121995	1	2340001	2440000	61	0.000172552
1	2350001	2450000	145	0.000283005	1	2350001	2450000	47	0.000134868	1	2350001	2450000	71	0.000196658
1	2360001	2460000	156	0.000293461	1	2360001	2460000	60	0.00015025	1	2360001	2460000	87	0.000232337
1	2370001	2470000	156	0.000286329	1	2370001	2470000	57	0.00014489	1	2370001	2470000	87	0.000234928
1	2380001	2480000	153	0.00028156	1	2380001	2480000	55	0.000137502	1	2380001	2480000	85	0.000223498
1	2390001	2490000	144	0.000263011	1	2390001	2490000	52	0.000124616	1	2390001	2490000	79	0.000214743
1	2400001	2500000	145	0.000271065	1	2400001	2500000	54	0.000130039	1	2400001	2500000	83	0.000224244
1	2410001	2510000	209	0.000388823	1	2410001	2510000	93	0.00018954	1	2410001	2510000	137	0.000359095
1	2420001	2520000	219	0.00040532	1	2420001	2520000	100	0.000186791	1	2420001	2520000	142	0.000371944
1	2430001	2530000	215	0.000401087	1	2430001	2530000	101	0.000194094	1	2430001	2530000	141	0.000361075
1	2440001	2540000	244	0.000458881	1	2440001	2540000	118	0.000236165	1	2440001	2540000	157	0.000410685
1	2450001	2550000	231	0.000451894	1	2450001	2550000	111	0.000210871	1	2450001	2550000	145	0.000376114
1	2460001	2560000	215	0.00044416	1	2460001	2560000	93	0.000181753	1	2460001	2560000	127	0.0003443
1	2470001	2570000	213	0.000451212	1	2470001	2570000	96	0.000179043	1	2470001	2570000	127	0.000338664
1	2480001	2580000	216	0.000459993	1	2480001	2580000	97	0.000184403	1	2480001	2580000	129	0.000339846
1	2490001	2590000	220	0.000468868	1	2490001	2590000	99	0.000200876	1	2490001	2590000	135	0.000343646
1	2500001	2600000	222	0.000474182	1	2500001	2600000	103	0.00022765	1	2500001	2600000	137	0.000336684
1	2510001	2610000	153	0.000367035	1	2510001	2610000	69	0.000180734	1	2510001	2610000	87	0.000212168
1	2520001	2620000	143	0.000340985	1	2520001	2620000	63	0.000181134	1	2520001	2620000	83	0.00018708
1	2530001	2630000	156	0.000368669	1	2530001	2630000	72	0.000205468	1	2530001	2630000	88	0.000191274
1	2540001	2640000	133	0.000320046	1	2540001	2640000	59	0.000179007	1	2540001	2640000	75	0.000138874
1	2550001	2650000	133	0.000313501	1	2550001	2650000	63	0.000196122	1	2550001	2650000	81	0.00017194
1	2560001	2660000	135	0.00030241	1	2560001	2660000	68	0.000215291	1	2560001	2660000	81	0.000173323
1	2570001	2670000	133	0.000282223	1	2570001	2670000	68	0.000220029	1	2570001	2670000	77	0.000163335
1	2580001	2680000	130	0.000267859	1	2580001	2680000	68	0.000216053	1	2580001	2680000	75	0.000156693
1	2590001	2690000	125	0.000254799	1	2590001	2690000	67	0.000206605	1	2590001	2690000	71	0.00015527
1	2600001	2700000	121	0.000245958	1	2600001	2700000	65	0.000190476	1	2600001	2700000	67	0.000160946
1	2610001	2710000	116	0.000232106	1	2610001	2710000	62	0.000182214	1	2610001	2710000	62	0.000156576
1	2620001	2720000	122	0.000245634	1	2620001	2720000	70	0.000211468	1	2620001	2720000	70	0.000194261
1	2630001	2730000	112	0.000217941	1	2630001	2730000	64	0.000198596	1	2630001	2730000	67	0.000184255
1	2640001	2740000	108	0.000205359	1	2640001	2740000	63	0.000190097	1	2640001	2740000	63	0.000170241
1	2650001	2750000	112	0.000212461	1	2650001	2750000	59	0.000175429	1	2650001	2750000	66	0.000171209
1	2660001	2760000	110	0.000203985	1	2660001	2760000	58	0.000171166	1	2660001	2760000	67	0.000155318
1	2670001	2770000	113	0.000210332	1	2670001	2770000	58	0.000178804	1	2670001	2770000	68	0.000147999
1	2680001	2780000	113	0.000212106	1	2680001	2780000	59	0.000184855	1	2680001	2780000	69	0.000139739
1	2690001	2790000	111	0.000211999	1	2690001	2790000	59	0.000181333	1	2690001	2790000	69	0.000141661
1	2700001	2800000	109	0.000203867	1	2700001	2800000	56	0.000170669	1	2700001	2800000	67	0.000144895
1	2710001	2810000	111	0.000210499	1	2710001	2810000	58	0.000183827	1	2710001	2810000	70	0.000152466
1	2720001	2820000	99	0.000188313	1	2720001	2820000	50	0.000155203	1	2720001	2820000	60	0.000116139
1	2730001	2830000	93	0.00017602	1	2730001	2830000	47	0.00014059	1	2730001	2830000	56	0.00011508
1	2740001	2840000	85	0.000162249	1	2740001	2840000	42	0.000128584	1	2740001	2840000	53	0.000111742
1	2750001	2850000	69	0.000131761	1	2750001	2850000	39	0.000125027	1	2750001	2850000	42	7.56369e-05
1	2760001	2860000	57	0.000114502	1	2760001	2860000	33	0.000105103	1	2760001	2860000	35	7.07538e-05
1	2770001	2870000	45	9.29353e-05	1	2770001	2870000	28	8.66613e-05	1	2770001	2870000	29	6.25719e-05
1	2780001	2880000	35	7.19107e-05	1	2780001	2880000	22	6.56056e-05	1	2780001	2880000	22	5.93836e-05
1	2790001	2890000	32	5.99894e-05	1	2790001	2890000	21	6.27055e-05	1	2790001	2890000	20	5.03705e-05
1	2800001	2900000	31	5.59174e-05	1	2800001	2900000	23	6.59132e-05	1	2800001	2900000	18	3.90068e-05
1	2810001	2910000	71	9.7526e-05	1	2810001	2910000	48	0.000115189	1	2810001	2910000	41	5.23455e-05
1	2820001	2920000	134	0.000200069	1	2820001	2920000	93	0.000204041	1	2820001	2920000	89	0.000131547
1	2830001	2930000	174	0.000260685	1	2830001	2930000	122	0.000260591	1	2830001	2930000	122	0.000171361
1	2840001	2940000	192	0.000289401	1	2840001	2940000	134	0.000294761	1	2840001	2940000	131	0.000184337
1	2850001	2950000	205	0.000314307	1	2850001	2950000	141	0.000313058	1	2850001	2950000	136	0.000191397
1	2860001	2960000	217	0.000330412	1	2860001	2960000	149	0.000326352	1	2860001	2960000	143	0.000203057
1	2870001	2970000	230	0.000355675	1	2870001	2970000	153	0.000341113	1	2870001	2970000	149	0.000214617
1	2880001	2980000	248	0.000385552	1	2880001	2980000	159	0.000348235	1	2880001	2980000	158	0.000237797
1	2890001	2990000	257	0.000398624	1	2890001	2990000	161	0.000356201	1	2890001	2990000	161	0.000239939
1	2900001	3000000	272	0.000423688	1	2900001	3000000	168	0.000368414	1	2900001	3000000	172	0.000264144
1	2910001	3010000	232	0.000376314	1	2910001	3010000	142	0.000312392	1	2910001	3010000	149	0.000248621
1	2920001	3020000	173	0.000275409	1	2920001	3020000	93	0.0002102	1	2920001	3020000	100	0.000171072
1	2930001	3030000	135	0.000217735	1	2930001	3030000	62	0.000145989	1	2930001	3030000	66	0.000129597
1	2940001	3040000	125	0.000205595	1	2940001	3040000	55	0.000122814	1	2940001	3040000	63	0.000133544
1	2950001	3050000	126	0.000206511	1	2950001	3050000	55	0.000120836	1	2950001	3050000	62	0.000146285
1	2960001	3060000	129	0.000214045	1	2960001	3060000	55	0.00011619	1	2960001	3060000	64	0.000160998
1	2970001	3070000	173	0.000305344	1	2970001	3070000	91	0.000190121	1	2970001	3070000	92	0.000243272
1	2980001	3080000	178	0.000324822	1	2980001	3080000	101	0.000215511	1	2980001	3080000	94	0.000253259
1	2990001	3090000	187	0.000350777	1	2990001	3090000	109	0.000227079	1	2990001	3090000	97	0.000271625
1	3000001	3100000	179	0.000343044	1	3000001	3100000	105	0.000220858	1	3000001	3100000	91	0.000264827
1	3010001	3110000	179	0.000342935	1	3010001	3110000	106	0.000220445	1	3010001	3110000	89	0.000260935
1	3020001	3120000	181	0.000348383	1	3020001	3120000	112	0.000242753	1	3020001	3120000	90	0.000260539
1	3030001	3130000	187	0.000370474	1	3030001	3130000	117	0.000260833	1	3030001	3130000	94	0.000271326
1	3040001	3140000	196	0.000378282	1	3040001	3140000	122	0.000285254	1	3040001	3140000	93	0.000257195
1	3050001	3150000	194	0.000375013	1	3050001	3150000	124	0.0002997	1	3050001	3150000	93	0.000240773
1	3060001	3160000	197	0.000380581	1	3060001	3160000	127	0.000325179	1	3060001	3160000	89	0.000219011
1	3070001	3170000	153	0.000284941	1	3070001	3170000	93	0.000255065	1	3070001	3170000	58	0.000127587
1	3080001	3180000	136	0.000243442	1	3080001	3180000	80	0.000229627	1	3080001	3180000	48	9.5671e-05
1	3090001	3190000	123	0.000214605	1	3090001	3190000	74	0.000230178	1	3090001	3190000	44	7.72545e-05
1	3100001	3200000	121	0.000204165	1	3100001	3200000	73	0.000231179	1	3100001	3200000	40	5.81111e-05
1	3110001	3210000	148	0.000228982	1	3110001	3210000	95	0.000274941	1	3110001	3210000	58	8.47689e-05
1	3120001	3220000	214	0.000303325	1	3120001	3220000	151	0.000372205	1	3120001	3220000	110	0.000159751
1	3130001	3230000	212	0.000288585	1	3130001	3230000	152	0.000373192	1	3130001	3230000	111	0.000156686
1	3140001	3240000	201	0.000273379	1	3140001	3240000	142	0.000337776	1	3140001	3240000	108	0.000159317
1	3150001	3250000	194	0.000262211	1	3150001	3250000	137	0.000317891	1	3150001	3250000	107	0.000162362
1	3160001	3260000	186	0.000253047	1	3160001	3260000	132	0.000303667	1	3160001	3260000	108	0.000165622
1	3170001	3270000	182	0.000250097	1	3170001	3270000	135	0.000311614	1	3170001	3270000	109	0.00016533
1	3180001	3280000	204	0.000291137	1	3180001	3280000	155	0.000380437	1	3180001	3280000	118	0.00017024
1	3190001	3290000	223	0.000319177	1	3190001	3290000	170	0.000425368	1	3190001	3290000	126	0.000173646
1	3200001	3300000	221	0.000317862	1	3200001	3300000	168	0.000415825	1	3200001	3300000	128	0.000190343
1	3210001	3310000	194	0.000299409	1	3210001	3310000	146	0.0003743	1	3210001	3310000	108	0.000166226
1	3220001	3320000	124	0.000232569	1	3220001	3320000	85	0.000262759	1	3220001	3320000	55	9.09189e-05
1	3230001	3330000	121	0.000224729	1	3230001	3330000	81	0.000249843	1	3230001	3330000	50	8.27431e-05
1	3240001	3340000	119	0.00021803	1	3240001	3340000	83	0.00025094	1	3240001	3340000	51	7.87361e-05
1	3250001	3350000	117	0.000212185	1	3250001	3350000	80	0.000243937	1	3250001	3350000	49	7.69894e-05
1	3260001	3360000	115	0.000219195	1	3260001	3360000	77	0.000233314	1	3260001	3360000	47	8.48534e-05
1	3270001	3370000	117	0.000231742	1	3270001	3370000	73	0.000225347	1	3270001	3370000	46	9.75876e-05
1	3280001	3380000	100	0.000213069	1	3280001	3380000	50	0.00014946	1	3280001	3380000	41	0.000116003
1	3290001	3390000	84	0.00019361	1	3290001	3390000	31	8.77308e-05	1	3290001	3390000	32	0.000119612
1	3300001	3400000	81	0.000191615	1	3300001	3400000	27	7.9205e-05	1	3300001	3400000	29	0.000111404
1	3310001	3410000	80	0.000192715	1	3310001	3410000	21	6.40119e-05	1	3310001	3410000	28	0.000106741
1	3320001	3420000	79	0.000184659	1	3320001	3420000	19	6.0308e-05	1	3320001	3420000	27	0.000109748
1	3330001	3430000	79	0.000190233	1	3330001	3430000	16	5.3788e-05	1	3330001	3430000	25	0.000104105
1	3340001	3440000	96	0.000241175	1	3340001	3440000	18	6.96652e-05	1	3340001	3440000	34	0.000152633
1	3350001	3450000	109	0.000265014	1	3350001	3450000	22	8.28453e-05	1	3350001	3450000	36	0.000162841
1	3360001	3460000	115	0.000268277	1	3360001	3460000	25	0.000100023	1	3360001	3460000	36	0.000163368
1	3370001	3470000	149	0.000334534	1	3370001	3470000	47	0.000159606	1	3370001	3470000	60	0.000235952
1	3380001	3480000	165	0.000365432	1	3380001	3480000	63	0.000217946	1	3380001	3480000	64	0.000249142
1	3390001	3490000	235	0.000464302	1	3390001	3490000	115	0.000302554	1	3390001	3490000	115	0.000328515
1	3400001	3500000	299	0.000588766	1	3400001	3500000	162	0.000431934	1	3400001	3500000	160	0.000437163
1	3410001	3510000	376	0.00070726	1	3410001	3510000	223	0.000565283	1	3410001	3510000	209	0.000563088
1	3420001	3520000	375	0.000707634	1	3420001	3520000	227	0.000578433	1	3420001	3520000	208	0.000558184
1	3430001	3530000	378	0.000715034	1	3430001	3530000	233	0.00060284	1	3430001	3530000	210	0.000559218
1	3440001	3540000	371	0.0006855	1	3440001	3540000	238	0.000624638	1	3440001	3540000	205	0.000527291
1	3450001	3550000	363	0.000677787	1	3450001	3550000	237	0.00062484	1	3450001	3550000	207	0.000536469
1	3460001	3560000	354	0.000654969	1	3460001	3560000	234	0.000612056	1	3460001	3560000	205	0.000527466
1	3470001	3570000	317	0.000573755	1	3470001	3570000	211	0.000549624	1	3470001	3570000	182	0.000459551
1	3480001	3580000	326	0.000585283	1	3480001	3580000	220	0.00055375	1	3480001	3580000	196	0.000490546
1	3490001	3590000	262	0.000501799	1	3490001	3590000	177	0.00049306	1	3490001	3590000	152	0.000425908
1	3500001	3600000	206	0.000400571	1	3500001	3600000	136	0.000381791	1	3500001	3600000	112	0.00033701
1	3510001	3610000	128	0.000274866	1	3510001	3610000	79	0.000267073	1	3510001	3610000	65	0.000220308
1	3520001	3620000	132	0.000285947	1	3520001	3620000	82	0.000275388	1	3520001	3620000	67	0.000222944
1	3530001	3630000	133	0.000295376	1	3530001	3630000	83	0.00027661	1	3530001	3630000	72	0.000240769
1	3540001	3640000	129	0.000293582	1	3540001	3640000	80	0.000259643	1	3540001	3640000	69	0.000230775
1	3550001	3650000	134	0.000312836	1	3550001	3650000	85	0.000273368	1	3550001	3650000	72	0.000234939
1	3560001	3660000	149	0.000347133	1	3560001	3660000	90	0.000292327	1	3560001	3660000	75	0.000252835
1	3570001	3670000	156	0.000363602	1	3570001	3670000	92	0.000295352	1	3570001	3670000	77	0.000254549
1	3580001	3680000	131	0.000318697	1	3580001	3680000	72	0.000253748	1	3580001	3680000	58	0.000197005
1	3590001	3690000	125	0.000308112	1	3590001	3690000	66	0.000234062	1	3590001	3690000	50	0.000177926
1	3600001	3700000	122	0.000298785	1	3600001	3700000	66	0.000239647	1	3600001	3700000	49	0.000175562
1	3610001	3710000	126	0.00031218	1	3610001	3710000	66	0.000229563	1	3610001	3710000	47	0.000166776
1	3620001	3720000	123	0.000300763	1	3620001	3720000	60	0.000207319	1	3620001	3720000	46	0.000170347
1	3630001	3730000	120	0.000292679	1	3630001	3730000	59	0.000190475	1	3630001	3730000	43	0.000170646
1	3640001	3740000	110	0.000270574	1	3640001	3740000	53	0.000168671	1	3640001	3740000	39	0.000162613
1	3650001	3750000	101	0.000236645	1	3650001	3750000	48	0.000147964	1	3650001	3750000	33	0.000141268
1	3660001	3760000	98	0.000229355	1	3660001	3760000	52	0.000144708	1	3660001	3760000	33	0.000136735
1	3670001	3770000	96	0.000231274	1	3670001	3770000	52	0.000138286	1	3670001	3770000	33	0.000140657
1	3680001	3780000	100	0.00024711	1	3680001	3780000	55	0.000140782	1	3680001	3780000	37	0.000152996
1	3690001	3790000	99	0.000241161	1	3690001	3790000	52	0.000133444	1	3690001	3790000	42	0.000174588
1	3700001	3800000	101	0.000241155	1	3700001	3800000	51	0.000122661	1	3700001	3800000	42	0.000162847
1	3710001	3810000	98	0.00023425	1	3710001	3810000	50	0.000118622	1	3710001	3810000	45	0.000156516
1	3720001	3820000	109	0.000252502	1	3720001	3820000	58	0.000140804	1	3720001	3820000	48	0.000144847
1	3730001	3830000	115	0.000267755	1	3730001	3830000	60	0.000149641	1	3730001	3830000	54	0.000132672
1	3740001	3840000	122	0.000280131	1	3740001	3840000	63	0.000161766	1	3740001	3840000	56	0.000134048
1	3750001	3850000	139	0.000320103	1	3750001	3850000	72	0.000170356	1	3750001	3850000	68	0.000140263
1	3760001	3860000	168	0.000398317	1	3760001	3860000	82	0.000167176	1	3760001	3860000	95	0.000142382
1	3770001	3870000	208	0.000438078	1	3770001	3870000	111	0.000216579	1	3770001	3870000	123	0.000192606
1	3780001	3880000	238	0.000475579	1	3780001	3880000	128	0.000232774	1	3780001	3880000	139	0.000200951
1	3790001	3890000	301	0.000610221	1	3790001	3890000	171	0.000288047	1	3790001	3890000	185	0.000233151
1	3800001	3900000	332	0.000668005	1	3800001	3900000	188	0.000300481	1	3800001	3900000	209	0.000247303
1	3810001	3910000	353	0.000686849	1	3810001	3910000	199	0.000311665	1	3810001	3910000	218	0.000254617
1	3820001	3920000	342	0.000676907	1	3820001	3920000	192	0.000286609	1	3820001	3920000	218	0.000254962
1	3830001	3930000	346	0.000681786	1	3830001	3930000	191	0.000280209	1	3830001	3930000	219	0.000253884
1	3840001	3940000	360	0.000713101	1	3840001	3940000	197	0.000289359	1	3840001	3940000	227	0.000259327
1	3850001	3950000	350	0.000692205	1	3850001	3950000	188	0.00028649	1	3850001	3950000	217	0.000249357
1	3860001	3960000	313	0.00060408	1	3860001	3960000	173	0.000280571	1	3860001	3960000	190	0.000230397
1	3870001	3970000	269	0.000554895	1	3870001	3970000	143	0.000236992	1	3870001	3970000	162	0.000159055
1	3880001	3980000	231	0.000495073	1	3880001	3980000	120	0.000201843	1	3880001	3980000	142	0.000129623
1	3890001	3990000	166	0.000351922	1	3890001	3990000	78	0.000146945	1	3890001	3990000	92	7.21319e-05
1	3900001	4000000	130	0.000282521	1	3900001	4000000	55	0.00011732	1	3900001	4000000	66	4.46242e-05
1	3910001	4010000	107	0.000253353	1	3910001	4010000	43	0.000107375	1	3910001	4010000	58	3.75784e-05
1	3920001	4020000	109	0.000249307	1	3920001	4020000	44	0.00011145	1	3920001	4020000	59	3.75914e-05
1	3930001	4030000	102	0.000221416	1	3930001	4030000	40	0.000109702	1	3930001	4030000	52	3.50782e-05
1	3940001	4040000	82	0.000178644	1	3940001	4040000	31	8.84292e-05	1	3940001	4040000	42	2.82599e-05
1	3950001	4050000	78	0.0001615	1	3950001	4050000	28	7.61508e-05	1	3950001	4050000	39	2.58378e-05
1	3960001	4060000	101	0.000213408	1	3960001	4060000	33	7.91701e-05	1	3960001	4060000	46	3.07018e-05
1	3970001	4070000	106	0.000214185	1	3970001	4070000	34	8.47884e-05	1	3970001	4070000	45	3.00914e-05
1	3980001	4080000	113	0.000213834	1	3980001	4080000	36	9.63887e-05	1	3980001	4080000	45	3.00914e-05
1	3990001	4090000	120	0.00023527	1	3990001	4090000	39	0.000106201	1	3990001	4090000	49	3.24617e-05
1	4000001	4100000	158	0.000302692	1	4000001	4100000	59	0.000148977	1	4000001	4100000	60	4.14234e-05
1	4010001	4110000	176	0.000340831	1	4010001	4110000	70	0.000181321	1	4010001	4110000	66	4.98332e-05
1	4020001	4120000	183	0.000354294	1	4020001	4120000	77	0.000205082	1	4020001	4120000	70	6.09447e-05
1	4030001	4130000	177	0.000349453	1	4030001	4130000	79	0.000210184	1	4030001	4130000	68	5.82692e-05
1	4040001	4140000	185	0.000364469	1	4040001	4140000	82	0.000220758	1	4040001	4140000	71	5.96719e-05
1	4050001	4150000	191	0.000382846	1	4050001	4150000	85	0.000228165	1	4050001	4150000	75	6.06917e-05
1	4060001	4160000	178	0.00034892	1	4060001	4160000	84	0.000225987	1	4060001	4160000	76	6.99718e-05
1	4070001	4170000	197	0.000385105	1	4070001	4170000	94	0.000236381	1	4070001	4170000	91	0.000122762
1	4080001	4180000	205	0.000412003	1	4080001	4180000	98	0.000231443	1	4080001	4180000	101	0.000163481
1	4090001	4190000	203	0.000404875	1	4090001	4190000	93	0.000217345	1	4090001	4190000	98	0.000161785
1	4100001	4200000	170	0.000347837	1	4100001	4200000	77	0.000185735	1	4100001	4200000	90	0.00017083
1	4110001	4210000	156	0.000321943	1	4110001	4210000	68	0.000159575	1	4110001	4210000	84	0.00018003
1	4120001	4220000	153	0.000326435	1	4120001	4220000	64	0.00014318	1	4120001	4220000	80	0.000189828
1	4130001	4230000	213	0.000418746	1	4130001	4230000	84	0.000154838	1	4130001	4230000	118	0.000283911
1	4140001	4240000	223	0.000436233	1	4140001	4240000	85	0.000152413	1	4140001	4240000	123	0.000300666
1	4150001	4250000	220	0.000433984	1	4150001	4250000	85	0.000153021	1	4150001	4250000	123	0.000305692
1	4160001	4260000	222	0.000442326	1	4160001	4260000	83	0.000157297	1	4160001	4260000	123	0.000310216
1	4170001	4270000	199	0.000397058	1	4170001	4270000	70	0.000135526	1	4170001	4270000	105	0.00025467
1	4180001	4280000	194	0.000385148	1	4180001	4280000	68	0.0001444	1	4180001	4280000	101	0.000242506
1	4190001	4290000	196	0.000382787	1	4190001	4290000	72	0.000163772	1	4190001	4290000	104	0.000256701
1	4200001	4300000	191	0.000382704	1	4200001	4300000	72	0.00016431	1	4200001	4300000	101	0.000251623
1	4210001	4310000	191	0.000391775	1	4210001	4310000	73	0.000168126	1	4210001	4310000	104	0.000260234
1	4220001	4320000	180	0.000363066	1	4220001	4320000	68	0.00016071	1	4220001	4320000	98	0.000236147
1	4230001	4330000	129	0.000305651	1	4230001	4330000	47	0.000143944	1	4230001	4330000	66	0.000168744
1	4240001	4340000	123	0.000310029	1	4240001	4340000	48	0.000156138	1	4240001	4340000	66	0.000180641
1	4250001	4350000	133	0.000326935	1	4250001	4350000	53	0.000177858	1	4250001	4350000	71	0.000213948
1	4260001	4360000	129	0.000314515	1	4260001	4360000	52	0.000179549	1	4260001	4360000	67	0.000215681
1	4270001	4370000	132	0.000320808	1	4270001	4370000	54	0.000188928	1	4270001	4370000	69	0.000229895
1	4280001	4380000	127	0.000305913	1	4280001	4380000	55	0.000189474	1	4280001	4380000	62	0.000200946
1	4290001	4390000	119	0.000296154	1	4290001	4390000	54	0.000185792	1	4290001	4390000	60	0.000191667
1	4300001	4400000	126	0.000306374	1	4300001	4400000	59	0.000203947	1	4300001	4400000	65	0.000182906
1	4310001	4410000	127	0.000297001	1	4310001	4410000	59	0.000203166	1	4310001	4410000	66	0.000159159
1	4320001	4420000	138	0.000317849	1	4320001	4420000	63	0.000219457	1	4320001	4420000	72	0.000162691
1	4330001	4430000	145	0.000320468	1	4330001	4430000	73	0.000259769	1	4330001	4430000	73	0.000140808
1	4340001	4440000	152	0.000317689	1	4340001	4440000	77	0.000267095	1	4340001	4440000	74	0.000117372
1	4350001	4450000	170	0.000343756	1	4350001	4450000	84	0.000290237	1	4350001	4450000	80	9.00991e-05
1	4360001	4460000	171	0.000346945	1	4360001	4460000	81	0.000281702	1	4360001	4460000	79	7.21439e-05
1	4370001	4470000	169	0.000348106	1	4370001	4470000	80	0.000274553	1	4370001	4470000	78	5.95723e-05
1	4380001	4480000	167	0.000342721	1	4380001	4480000	76	0.000263342	1	4380001	4480000	77	5.95723e-05
1	4390001	4490000	173	0.000355768	1	4390001	4490000	77	0.000264111	1	4390001	4490000	77	5.67086e-05
1	4400001	4500000	162	0.000327116	1	4400001	4500000	69	0.000236953	1	4400001	4500000	69	5.04488e-05
1	4410001	4510000	153	0.000302838	1	4410001	4510000	64	0.000221668	1	4410001	4510000	60	4.52473e-05
1	4420001	4520000	153	0.000295593	1	4420001	4520000	64	0.00022101	1	4420001	4520000	59	5.14098e-05
1	4430001	4530000	230	0.00040318	1	4430001	4530000	125	0.000319462	1	4430001	4530000	123	0.000163784
1	4440001	4540000	233	0.000409663	1	4440001	4540000	133	0.000331756	1	4440001	4540000	128	0.000173278
1	4450001	4550000	200	0.000350098	1	4450001	4550000	119	0.000282398	1	4450001	4550000	113	0.00016153
1	4460001	4560000	192	0.000330694	1	4460001	4560000	117	0.000274599	1	4460001	4560000	107	0.000157361
1	4470001	4570000	201	0.000343268	1	4470001	4570000	123	0.00028093	1	4470001	4570000	116	0.000175752
1	4480001	4580000	203	0.000353584	1	4480001	4580000	126	0.000289191	1	4480001	4580000	114	0.000173687
1	4490001	4590000	200	0.000344904	1	4490001	4590000	125	0.000289289	1	4490001	4590000	112	0.000171635
1	4500001	4600000	217	0.000372666	1	4500001	4600000	130	0.000311415	1	4500001	4600000	114	0.000174655
1	4510001	4610000	222	0.000386394	1	4510001	4610000	131	0.000316727	1	4510001	4610000	116	0.000177038
1	4520001	4620000	220	0.000383158	1	4520001	4620000	131	0.000316028	1	4520001	4620000	115	0.000171713
1	4530001	4630000	179	0.000318386	1	4530001	4630000	94	0.000257041	1	4530001	4630000	67	8.8326e-05
1	4540001	4640000	173	0.000298803	1	4540001	4640000	86	0.000241881	1	4540001	4640000	63	8.30921e-05
1	4550001	4650000	174	0.000305655	1	4550001	4650000	88	0.000246934	1	4550001	4650000	65	8.51571e-05
1	4560001	4660000	175	0.000300631	1	4560001	4660000	92	0.000252539	1	4560001	4660000	67	8.89364e-05
1	4570001	4670000	173	0.000287926	1	4570001	4670000	89	0.000248397	1	4570001	4670000	57	7.02149e-05
1	4580001	4680000	175	0.00029289	1	4580001	4680000	90	0.000251213	1	4580001	4680000	63	7.5858e-05
1	4590001	4690000	175	0.000294988	1	4590001	4690000	93	0.000254121	1	4590001	4690000	64	7.64945e-05
1	4600001	4700000	161	0.000274764	1	4600001	4700000	90	0.000237488	1	4600001	4700000	63	7.51827e-05
1	4610001	4710000	159	0.000265047	1	4610001	4710000	91	0.000233386	1	4610001	4710000	65	8.09556e-05
1	4620001	4720000	147	0.000243521	1	4620001	4720000	85	0.000213014	1	4620001	4720000	60	7.59099e-05
1	4630001	4730000	99	0.000171295	1	4630001	4730000	52	0.000142303	1	4630001	4730000	38	4.47926e-05
1	4640001	4740000	109	0.000194066	1	4640001	4740000	62	0.000154897	1	4640001	4740000	42	6.26695e-05
1	4650001	4750000	108	0.000185581	1	4650001	4750000	60	0.000150592	1	4650001	4750000	41	6.15981e-05
1	4660001	4760000	104	0.000179227	1	4660001	4760000	57	0.000141996	1	4660001	4760000	38	5.67863e-05
1	4670001	4770000	104	0.000187335	1	4670001	4770000	60	0.000154763	1	4670001	4770000	44	8.44755e-05
1	4680001	4780000	167	0.000260734	1	4680001	4780000	95	0.00020737	1	4680001	4780000	77	0.000144563
1	4690001	4790000	268	0.000375861	1	4690001	4790000	158	0.000302708	1	4690001	4790000	134	0.000255975
1	4700001	4800000	285	0.000416405	1	4700001	4800000	168	0.000333222	1	4700001	4800000	139	0.000280662
1	4710001	4810000	323	0.00052268	1	4710001	4810000	199	0.000422481	1	4710001	4810000	167	0.000356375
1	4720001	4820000	338	0.000564357	1	4720001	4820000	205	0.000439568	1	4720001	4820000	176	0.000387589
1	4730001	4830000	414	0.000721434	1	4730001	4830000	250	0.000563545	1	4730001	4830000	230	0.000499407
1	4740001	4840000	432	0.00076592	1	4740001	4840000	259	0.000604496	1	4740001	4840000	247	0.000533112
1	4750001	4850000	435	0.000774029	1	4750001	4850000	261	0.000609263	1	4750001	4850000	247	0.000532781
1	4760001	4860000	441	0.000792728	1	4760001	4860000	266	0.000621144	1	4760001	4860000	253	0.000557086
1	4770001	4870000	431	0.000777084	1	4770001	4870000	260	0.000600708	1	4770001	4870000	248	0.000538571
1	4780001	4880000	379	0.000723022	1	4780001	4880000	233	0.000567129	1	4780001	4880000	221	0.000502706
1	4790001	4890000	285	0.000622278	1	4790001	4890000	172	0.000476359	1	4790001	4890000	166	0.000409308
1	4800001	4900000	273	0.00059689	1	4800001	4900000	164	0.000449826	1	4800001	4900000	164	0.000398697
1	4810001	4910000	241	0.000514646	1	4810001	4910000	140	0.000372338	1	4810001	4910000	139	0.00033111
1	4820001	4920000	235	0.000494536	1	4820001	4920000	138	0.000365496	1	4820001	4920000	133	0.000310776
1	4830001	4930000	185	0.000400621	1	4830001	4930000	101	0.00027221	1	4830001	4930000	93	0.00020921
1	4840001	4940000	163	0.000370405	1	4840001	4940000	81	0.00022648	1	4840001	4940000	72	0.000183358
1	4850001	4950000	173	0.000410421	1	4850001	4950000	84	0.000243112	1	4850001	4950000	81	0.000214736
1	4860001	4960000	186	0.000425103	1	4860001	4960000	94	0.000265198	1	4860001	4960000	89	0.000225257
1	4870001	4970000	191	0.000443682	1	4870001	4970000	96	0.000278155	1	4870001	4970000	93	0.000237772
1	4880001	4980000	172	0.000405279	1	4880001	4980000	83	0.000243986	1	4880001	4980000	84	0.00020997
1	4890001	4990000	162	0.000385245	1	4890001	4990000	74	0.000219574	1	4890001	4990000	81	0.000195333
1	4900001	5000000	158	0.000371909	1	4900001	5000000	73	0.000217017	1	4900001	5000000	79	0.000180254
1	4910001	5010000	182	0.000422454	1	4910001	5010000	75	0.000240645	1	4910001	5010000	89	0.000187332
1	4920001	5020000	184	0.000424281	1	4920001	5020000	77	0.000244363	1	4920001	5020000	91	0.000189573
1	4930001	5030000	148	0.000342159	1	4930001	5030000	64	0.000195156	1	4930001	5030000	74	0.000175966
1	4940001	5040000	132	0.000301691	1	4940001	5040000	60	0.000173302	1	4940001	5040000	68	0.000142107
1	4950001	5050000	122	0.000256746	1	4950001	5050000	58	0.000154651	1	4950001	5050000	59	0.000110093
1	4960001	5060000	106	0.000230122	1	4960001	5060000	44	0.000136571	1	4960001	5060000	49	7.73774e-05
1	4970001	5070000	99	0.000204562	1	4970001	5070000	39	0.000119128	1	4970001	5070000	43	5.43834e-05
1	4980001	5080000	118	0.00025924	1	4980001	5080000	50	0.00014704	1	4980001	5080000	52	8.47419e-05
1	4990001	5090000	154	0.00036667	1	4990001	5090000	70	0.000220787	1	4990001	5090000	77	0.000193824
1	5000001	5100000	153	0.000372541	1	5000001	5100000	72	0.000234379	1	5000001	5100000	79	0.000208604
1	5010001	5110000	123	0.000307833	1	5010001	5110000	63	0.000198955	1	5010001	5110000	63	0.000186602
1	5020001	5120000	123	0.000306386	1	5020001	5120000	61	0.000195496	1	5020001	5120000	61	0.000184934
1	5030001	5130000	146	0.000342354	1	5030001	5130000	72	0.000222095	1	5030001	5130000	68	0.000202442
1	5040001	5140000	150	0.00034906	1	5040001	5140000	76	0.000239684	1	5040001	5140000	70	0.000212833
1	5050001	5150000	150	0.000358069	1	5050001	5150000	73	0.000234422	1	5050001	5150000	69	0.000213125
1	5060001	5160000	168	0.000405321	1	5060001	5160000	80	0.000222522	1	5060001	5160000	75	0.000222998
1	5070001	5170000	181	0.000435844	1	5070001	5170000	87	0.000226094	1	5070001	5170000	80	0.000226693
1	5080001	5180000	171	0.000404573	1	5080001	5180000	77	0.000195407	1	5080001	5180000	74	0.000203929
1	5090001	5190000	143	0.000313451	1	5090001	5190000	62	0.000137055	1	5090001	5190000	51	9.58986e-05
1	5100001	5200000	149	0.000318205	1	5100001	5200000	61	0.000129395	1	5100001	5200000	50	9.11647e-05
1	5110001	5210000	171	0.000353197	1	5110001	5210000	75	0.000150571	1	5110001	5210000	65	0.000116387
1	5120001	5220000	172	0.000366635	1	5120001	5220000	78	0.000157979	1	5120001	5220000	68	0.000123427
1	5130001	5230000	169	0.00036869	1	5130001	5230000	79	0.000157883	1	5130001	5230000	76	0.000133318
1	5140001	5240000	183	0.000379224	1	5140001	5240000	86	0.000161072	1	5140001	5240000	85	0.000158268
1	5150001	5250000	188	0.000393186	1	5150001	5250000	90	0.000179432	1	5150001	5250000	91	0.000169412
1	5160001	5260000	187	0.000402107	1	5160001	5260000	92	0.000211432	1	5160001	5260000	97	0.000202842
1	5170001	5270000	184	0.000391512	1	5170001	5270000	92	0.000227255	1	5170001	5270000	100	0.000219648
1	5180001	5280000	193	0.000417912	1	5180001	5280000	98	0.000254694	1	5180001	5280000	108	0.000260522
1	5190001	5290000	200	0.000431925	1	5190001	5290000	101	0.000262473	1	5190001	5290000	114	0.000288051
1	5200001	5300000	200	0.000429485	1	5200001	5300000	100	0.000253478	1	5200001	5300000	116	0.000298298
1	5210001	5310000	184	0.000402072	1	5210001	5310000	86	0.000241714	1	5210001	5310000	104	0.000286646
1	5220001	5320000	188	0.000394116	1	5220001	5320000	87	0.000235732	1	5220001	5320000	110	0.000295678
1	5230001	5330000	183	0.000387978	1	5230001	5330000	78	0.000222848	1	5230001	5330000	100	0.000282727
1	5240001	5340000	169	0.000368288	1	5240001	5340000	65	0.000196394	1	5240001	5340000	89	0.000251127
1	5250001	5350000	169	0.000368999	1	5250001	5350000	65	0.000194864	1	5250001	5350000	90	0.000248094
1	5260001	5360000	159	0.000329489	1	5260001	5360000	56	0.000174421	1	5260001	5360000	78	0.000204078
1	5270001	5370000	164	0.000341281	1	5270001	5370000	59	0.000174595	1	5270001	5370000	82	0.000201682
1	5280001	5380000	193	0.00037801	1	5280001	5380000	75	0.000200305	1	5280001	5380000	104	0.000223934
1	5290001	5390000	193	0.000380937	1	5290001	5390000	72	0.000192086	1	5290001	5390000	102	0.000212601
1	5300001	5400000	192	0.000380553	1	5300001	5400000	72	0.000203826	1	5300001	5400000	104	0.000201666
1	5310001	5410000	202	0.000402775	1	5310001	5410000	78	0.000224939	1	5310001	5410000	114	0.000208921
1	5320001	5420000	201	0.000403889	1	5320001	5420000	76	0.000232053	1	5320001	5420000	111	0.000203641
1	5330001	5430000	205	0.000411776	1	5330001	5430000	85	0.000242361	1	5330001	5430000	117	0.000222972
1	5340001	5440000	277	0.000491075	1	5340001	5440000	150	0.000340911	1	5340001	5440000	175	0.000329333
1	5350001	5450000	357	0.000567635	1	5350001	5450000	215	0.000426991	1	5350001	5450000	238	0.000440178
1	5360001	5460000	366	0.000577053	1	5360001	5460000	224	0.000446549	1	5360001	5460000	251	0.000470145
1	5370001	5470000	363	0.000570613	1	5370001	5470000	223	0.000458382	1	5370001	5470000	251	0.00048724
1	5380001	5480000	343	0.000534894	1	5380001	5480000	208	0.000445692	1	5380001	5480000	234	0.000468871
1	5390001	5490000	341	0.000516952	1	5390001	5490000	211	0.000456019	1	5390001	5490000	238	0.000462738
1	5400001	5500000	345	0.000520331	1	5400001	5500000	212	0.00045697	1	5400001	5500000	239	0.000465571
1	5410001	5510000	379	0.000563636	1	5410001	5510000	233	0.000498719	1	5410001	5510000	264	0.000521594
1	5420001	5520000	408	0.000611565	1	5420001	5520000	256	0.000549324	1	5420001	5520000	276	0.000563132
1	5430001	5530000	424	0.000636734	1	5430001	5530000	260	0.000566454	1	5430001	5530000	284	0.000590413
1	5440001	5540000	409	0.000658961	1	5440001	5540000	235	0.000550556	1	5440001	5540000	270	0.000581848
1	5450001	5550000	329	0.000578012	1	5450001	5550000	170	0.000465442	1	5450001	5550000	211	0.000481699
1	5460001	5560000	321	0.000573225	1	5460001	5560000	165	0.00045862	1	5460001	5560000	206	0.000472871
1	5470001	5570000	326	0.000569435	1	5470001	5570000	160	0.000443892	1	5470001	5570000	206	0.000445251
1	5480001	5580000	300	0.00052156	1	5480001	5580000	154	0.000414131	1	5480001	5580000	193	0.000394213
1	5490001	5590000	294	0.000514647	1	5490001	5590000	154	0.00041417	1	5490001	5590000	189	0.000382546
1	5500001	5600000	289	0.000506862	1	5500001	5600000	155	0.000417706	1	5500001	5600000	187	0.000374803
1	5510001	5610000	243	0.000443067	1	5510001	5610000	131	0.000355193	1	5510001	5610000	152	0.000303955
1	5520001	5620000	277	0.000469803	1	5520001	5620000	157	0.000349081	1	5520001	5620000	184	0.000365077
1	5530001	5630000	399	0.000618786	1	5530001	5630000	261	0.000474655	1	5530001	5630000	266	0.000500207
1	5540001	5640000	352	0.000537073	1	5540001	5640000	227	0.000390215	1	5540001	5640000	233	0.000440036
1	5550001	5650000	384	0.000599962	1	5550001	5650000	245	0.000392068	1	5550001	5650000	252	0.000499997
1	5560001	5660000	403	0.000639623	1	5560001	5660000	254	0.000381982	1	5560001	5660000	269	0.000554318
1	5570001	5670000	405	0.000654161	1	5570001	5670000	256	0.000387239	1	5570001	5670000	278	0.000564049
1	5580001	5680000	428	0.000717908	1	5580001	5680000	271	0.0004401	1	5580001	5680000	296	0.000637351
1	5590001	5690000	478	0.000885002	1	5590001	5690000	306	0.000584983	1	5590001	5690000	338	0.000810618
1	5600001	5700000	511	0.000954494	1	5600001	5700000	330	0.000641165	1	5600001	5700000	360	0.000881928
1	5610001	5710000	522	0.000968899	1	5610001	5710000	335	0.000660249	1	5610001	5710000	366	0.000917784
1	5620001	5720000	477	0.000919709	1	5620001	5720000	303	0.000651396	1	5620001	5720000	334	0.000851861
1	5630001	5730000	338	0.000741047	1	5630001	5730000	192	0.000511201	1	5630001	5730000	247	0.000681864
1	5640001	5740000	358	0.000782044	1	5640001	5740000	205	0.000565528	1	5640001	5740000	263	0.000695675
1	5650001	5750000	333	0.000722833	1	5650001	5750000	189	0.000560523	1	5650001	5750000	242	0.000624021
1	5660001	5760000	313	0.00067667	1	5660001	5760000	180	0.000555141	1	5660001	5760000	220	0.000555742
1	5670001	5770000	311	0.000684202	1	5670001	5770000	190	0.000583628	1	5670001	5770000	216	0.000595893
1	5680001	5780000	297	0.000654098	1	5680001	5780000	181	0.000558994	1	5680001	5780000	205	0.000552462
1	5690001	5790000	253	0.000510736	1	5690001	5790000	147	0.000424496	1	5690001	5790000	165	0.000405409
1	5700001	5800000	220	0.000446666	1	5700001	5800000	125	0.000373906	1	5700001	5800000	145	0.000360793
1	5710001	5810000	205	0.000425391	1	5710001	5810000	118	0.000354853	1	5710001	5810000	139	0.000332444
1	5720001	5820000	180	0.000388486	1	5720001	5820000	100	0.000315263	1	5720001	5820000	124	0.000286574
1	5730001	5830000	214	0.000482406	1	5730001	5830000	128	0.000388898	1	5730001	5830000	150	0.000358203
1	5740001	5840000	189	0.000444247	1	5740001	5840000	114	0.000351599	1	5740001	5840000	129	0.000325533
1	5750001	5850000	199	0.000480713	1	5750001	5850000	121	0.000380933	1	5750001	5850000	133	0.000353874
1	5760001	5860000	194	0.000472056	1	5760001	5860000	119	0.000381324	1	5760001	5860000	132	0.000370147
1	5770001	5870000	190	0.000456421	1	5770001	5870000	113	0.000362624	1	5770001	5870000	125	0.000339832
1	5780001	5880000	191	0.00043772	1	5780001	5880000	114	0.000351289	1	5780001	5880000	122	0.00033265
1	5790001	5890000	188	0.000424706	1	5790001	5890000	115	0.000345487	1	5790001	5890000	124	0.000325753
1	5800001	5900000	195	0.000433622	1	5800001	5900000	117	0.000333314	1	5800001	5900000	129	0.000324014
1	5810001	5910000	198	0.000437642	1	5810001	5910000	120	0.000333084	1	5810001	5910000	133	0.000324248
1	5820001	5920000	203	0.000449523	1	5820001	5920000	121	0.000335504	1	5820001	5920000	135	0.000327347
1	5830001	5930000	200	0.00043847	1	5830001	5930000	113	0.000311042	1	5830001	5930000	122	0.000299859
1	5840001	5940000	214	0.000467848	1	5840001	5940000	123	0.000328127	1	5840001	5940000	129	0.000322598
1	5850001	5950000	200	0.000435215	1	5850001	5950000	117	0.000306424	1	5850001	5950000	128	0.000306861
1	5860001	5960000	221	0.000481177	1	5860001	5960000	127	0.000345561	1	5860001	5960000	142	0.000343851
1	5870001	5970000	237	0.000509121	1	5870001	5970000	131	0.000359815	1	5870001	5970000	149	0.000358212
1	5880001	5980000	228	0.000499564	1	5880001	5980000	125	0.000341761	1	5880001	5980000	145	0.000340606
1	5890001	5990000	259	0.000546301	1	5890001	5990000	145	0.000357946	1	5890001	5990000	158	0.00035427
1	5900001	6000000	258	0.00054804	1	5900001	6000000	141	0.000351845	1	5900001	6000000	156	0.000336239
1	5910001	6010000	272	0.000581607	1	5910001	6010000	148	0.000380027	1	5910001	6010000	163	0.00036825
1	5920001	6020000	271	0.000579629	1	5920001	6020000	151	0.000394917	1	5920001	6020000	163	0.000366701
1	5930001	6030000	233	0.000490792	1	5930001	6030000	129	0.000342011	1	5930001	6030000	145	0.000310649
1	5940001	6040000	236	0.000505546	1	5940001	6040000	131	0.000353143	1	5940001	6040000	147	0.000302485
1	5950001	6050000	246	0.000522067	1	5950001	6050000	135	0.000368975	1	5950001	6050000	143	0.000293854
1	5960001	6060000	225	0.000479792	1	5960001	6060000	122	0.000322646	1	5960001	6060000	126	0.00024613
1	5970001	6070000	209	0.000456224	1	5970001	6070000	116	0.000295066	1	5970001	6070000	116	0.000216484
1	5980001	6080000	224	0.000489593	1	5980001	6080000	124	0.000320152	1	5980001	6080000	123	0.000245863
1	5990001	6090000	183	0.000426893	1	5990001	6090000	99	0.000289013	1	5990001	6090000	103	0.000217616
1	6000001	6100000	181	0.000419618	1	6000001	6100000	100	0.000303995	1	6000001	6100000	100	0.000210711
1	6010001	6110000	168	0.000385359	1	6010001	6110000	95	0.0002934	1	6010001	6110000	90	0.00016704
1	6020001	6120000	174	0.000384596	1	6020001	6120000	97	0.000295337	1	6020001	6120000	90	0.00017506
1	6030001	6130000	175	0.000382522	1	6030001	6130000	96	0.000299635	1	6030001	6130000	83	0.000170876
1	6040001	6140000	153	0.000331954	1	6040001	6140000	85	0.000278812	1	6040001	6140000	72	0.000166686
1	6050001	6150000	142	0.000322916	1	6050001	6150000	82	0.000272304	1	6050001	6150000	74	0.000186816
1	6060001	6160000	142	0.000319647	1	6060001	6160000	87	0.000289716	1	6060001	6160000	76	0.000186303
1	6070001	6170000	158	0.000358441	1	6070001	6170000	96	0.000328585	1	6070001	6170000	89	0.000232884
1	6080001	6180000	151	0.000337984	1	6080001	6180000	93	0.000322761	1	6080001	6180000	86	0.000222352
1	6090001	6190000	154	0.000344727	1	6090001	6190000	92	0.000314738	1	6090001	6190000	84	0.000222611
1	6100001	6200000	160	0.000365942	1	6100001	6200000	97	0.000332833	1	6100001	6200000	86	0.0002338
1	6110001	6210000	161	0.000370613	1	6110001	6210000	97	0.00032933	1	6110001	6210000	88	0.000256878
1	6120001	6220000	179	0.00041072	1	6120001	6220000	108	0.000365679	1	6120001	6220000	99	0.000296335
1	6130001	6230000	198	0.000449951	1	6130001	6230000	119	0.000388997	1	6130001	6230000	114	0.00032837
1	6140001	6240000	208	0.000459325	1	6140001	6240000	127	0.00041037	1	6140001	6240000	117	0.000320633
1	6150001	6250000	250	0.000479193	1	6150001	6250000	156	0.000453723	1	6150001	6250000	145	0.00034912
1	6160001	6260000	247	0.000480597	1	6160001	6260000	154	0.000443996	1	6160001	6260000	145	0.000355939
1	6170001	6270000	229	0.000446128	1	6170001	6270000	149	0.00041692	1	6170001	6270000	135	0.000315828
1	6180001	6280000	231	0.000462026	1	6180001	6280000	151	0.00042903	1	6180001	6280000	139	0.000318158
1	6190001	6290000	234	0.000469237	1	6190001	6290000	157	0.000458418	1	6190001	6290000	144	0.000318907
1	6200001	6300000	235	0.000468945	1	6200001	6300000	159	0.000462976	1	6200001	6300000	149	0.000340859
1	6210001	6310000	263	0.000534298	1	6210001	6310000	178	0.000531305	1	6210001	6310000	168	0.000387968
1	6220001	6320000	261	0.0005461	1	6220001	6320000	179	0.000538969	1	6220001	6320000	171	0.000379083
1	6230001	6330000	254	0.000523861	1	6230001	6330000	178	0.000532147	1	6230001	6330000	161	0.000340956
1	6240001	6340000	256	0.00052906	1	6240001	6340000	175	0.000522608	1	6240001	6340000	161	0.000342761
1	6250001	6350000	219	0.000507488	1	6250001	6350000	149	0.000482373	1	6250001	6350000	137	0.000321447
1	6260001	6360000	236	0.000528093	1	6260001	6360000	152	0.000493128	1	6260001	6360000	142	0.000312279
1	6270001	6370000	235	0.000520654	1	6270001	6370000	146	0.000487621	1	6270001	6370000	139	0.000305986
1	6280001	6380000	239	0.000523763	1	6280001	6380000	148	0.000484753	1	6280001	6380000	138	0.000292499
1	6290001	6390000	247	0.000535899	1	6290001	6390000	149	0.000472872	1	6290001	6390000	141	0.000298567
1	6300001	6400000	255	0.000532249	1	6300001	6400000	149	0.000464147	1	6300001	6400000	141	0.000287472
1	6310001	6410000	264	0.000513411	1	6310001	6410000	150	0.000422133	1	6310001	6410000	140	0.000287293
1	6320001	6420000	281	0.000499317	1	6320001	6420000	153	0.000393052	1	6320001	6420000	147	0.00032977
1	6330001	6430000	274	0.0004897	1	6330001	6430000	146	0.000368854	1	6330001	6430000	152	0.000357549
1	6340001	6440000	320	0.000568607	1	6340001	6440000	179	0.000430373	1	6340001	6440000	190	0.000447989
1	6350001	6450000	374	0.000675235	1	6350001	6450000	217	0.000497131	1	6350001	6450000	232	0.000549371
1	6360001	6460000	362	0.000657211	1	6360001	6460000	213	0.000482495	1	6360001	6460000	229	0.000563368
1	6370001	6470000	374	0.000679602	1	6370001	6470000	216	0.000488668	1	6370001	6470000	236	0.000596873
1	6380001	6480000	409	0.000763826	1	6380001	6480000	231	0.000550609	1	6380001	6480000	255	0.000684528
1	6390001	6490000	411	0.000777317	1	6390001	6490000	232	0.000562648	1	6390001	6490000	259	0.000712806
1	6400001	6500000	410	0.000797286	1	6400001	6500000	229	0.000553199	1	6400001	6500000	265	0.000723282
1	6410001	6510000	377	0.000763161	1	6410001	6510000	206	0.000504427	1	6410001	6510000	248	0.00065598
1	6420001	6520000	342	0.000748234	1	6420001	6520000	185	0.000461272	1	6420001	6520000	229	0.000582987
1	6430001	6530000	342	0.000755232	1	6430001	6530000	186	0.000474026	1	6430001	6530000	226	0.000568574
1	6440001	6540000	286	0.000654605	1	6440001	6540000	147	0.000400067	1	6440001	6540000	184	0.000453182
1	6450001	6550000	236	0.000552167	1	6450001	6550000	110	0.000334719	1	6450001	6550000	141	0.000339552
1	6460001	6560000	240	0.000560733	1	6460001	6560000	115	0.000353981	1	6460001	6560000	143	0.000335922
1	6470001	6570000	246	0.00056659	1	6470001	6570000	129	0.000393685	1	6470001	6570000	146	0.000339939
1	6480001	6580000	223	0.000487168	1	6480001	6580000	123	0.000361923	1	6480001	6580000	137	0.000271699
1	6490001	6590000	227	0.000484783	1	6490001	6590000	126	0.000360889	1	6490001	6590000	135	0.000247646
1	6500001	6600000	275	0.000548518	1	6500001	6600000	175	0.000463636	1	6500001	6600000	159	0.000299366
1	6510001	6610000	310	0.000592193	1	6510001	6610000	206	0.000545013	1	6510001	6610000	182	0.000367
1	6520001	6620000	323	0.000599176	1	6520001	6620000	220	0.000597504	1	6520001	6620000	189	0.000371102
1	6530001	6630000	346	0.000629501	1	6530001	6630000	228	0.000627338	1	6530001	6630000	198	0.000394572
1	6540001	6640000	383	0.000709514	1	6540001	6640000	252	0.000690766	1	6540001	6640000	213	0.000418888
1	6550001	6650000	375	0.000694024	1	6550001	6650000	246	0.000673668	1	6550001	6650000	209	0.000405247
1	6560001	6660000	374	0.000687	1	6560001	6660000	240	0.000657396	1	6560001	6660000	203	0.000386673
1	6570001	6670000	386	0.000696631	1	6570001	6670000	237	0.000651533	1	6570001	6670000	201	0.000354861
1	6580001	6680000	380	0.000690426	1	6580001	6680000	224	0.00061517	1	6580001	6680000	186	0.000331052
1	6590001	6690000	380	0.000675154	1	6590001	6690000	220	0.000607967	1	6590001	6690000	183	0.000317065
1	6600001	6700000	348	0.000632251	1	6600001	6700000	184	0.000561985	1	6600001	6700000	165	0.000280755
1	6610001	6710000	297	0.000547288	1	6610001	6710000	147	0.00047431	1	6610001	6710000	133	0.000205946
1	6620001	6720000	315	0.000558945	1	6620001	6720000	157	0.000505728	1	6620001	6720000	139	0.000204841
1	6630001	6730000	285	0.0005076	1	6630001	6730000	142	0.000456584	1	6630001	6730000	124	0.000167343
1	6640001	6740000	268	0.00046432	1	6640001	6740000	129	0.000422932	1	6640001	6740000	114	0.000177797
1	6650001	6750000	301	0.000520875	1	6650001	6750000	153	0.000480725	1	6650001	6750000	126	0.000221823
1	6660001	6760000	371	0.000669157	1	6660001	6760000	204	0.000626359	1	6660001	6760000	172	0.000364091
1	6670001	6770000	376	0.000684105	1	6670001	6770000	214	0.000638024	1	6670001	6770000	183	0.000413005
1	6680001	6780000	372	0.000684741	1	6680001	6780000	215	0.000643697	1	6680001	6780000	185	0.00042092
1	6690001	6790000	367	0.000696978	1	6690001	6790000	215	0.000648494	1	6690001	6790000	184	0.000431344
1	6700001	6800000	322	0.000610375	1	6700001	6800000	191	0.000562154	1	6700001	6800000	156	0.000377912
1	6710001	6810000	339	0.000631213	1	6710001	6810000	201	0.000587799	1	6710001	6810000	162	0.000384591
1	6720001	6820000	387	0.000737285	1	6720001	6820000	228	0.000614278	1	6720001	6820000	199	0.000475885
1	6730001	6830000	391	0.000743097	1	6730001	6830000	229	0.000614144	1	6730001	6830000	199	0.000475898
1	6740001	6840000	389	0.000763451	1	6740001	6840000	235	0.000639394	1	6740001	6840000	208	0.000507246
1	6750001	6850000	357	0.000706083	1	6750001	6850000	214	0.000593188	1	6750001	6850000	192	0.00045563
1	6760001	6860000	297	0.000576486	1	6760001	6860000	177	0.000470941	1	6760001	6860000	160	0.000342848
1	6770001	6870000	264	0.000522162	1	6770001	6870000	157	0.000417722	1	6770001	6870000	144	0.000293721
1	6780001	6880000	256	0.000520344	1	6780001	6880000	157	0.000411397	1	6780001	6880000	142	0.000293669
1	6790001	6890000	256	0.000516258	1	6790001	6890000	161	0.000429779	1	6790001	6890000	143	0.000304125
1	6800001	6900000	279	0.00055981	1	6800001	6900000	173	0.000460953	1	6800001	6900000	152	0.000332817
1	6810001	6910000	287	0.000578152	1	6810001	6910000	182	0.000480687	1	6810001	6910000	159	0.000352145
1	6820001	6920000	210	0.000437081	1	6820001	6920000	138	0.000401426	1	6820001	6920000	109	0.000254697
1	6830001	6930000	214	0.000450736	1	6830001	6930000	146	0.000430805	1	6830001	6930000	117	0.000278357
1	6840001	6940000	204	0.000428924	1	6840001	6940000	137	0.000396324	1	6840001	6940000	110	0.000256003
1	6850001	6950000	215	0.000464741	1	6850001	6950000	144	0.000405171	1	6850001	6950000	122	0.000288556
1	6860001	6960000	202	0.000451119	1	6860001	6960000	134	0.000394324	1	6860001	6960000	113	0.000286416
1	6870001	6970000	204	0.000461421	1	6870001	6970000	132	0.000404411	1	6870001	6970000	114	0.000306508
1	6880001	6980000	242	0.000508209	1	6880001	6980000	152	0.000432568	1	6880001	6980000	145	0.000377552
1	6890001	6990000	239	0.00049598	1	6890001	6990000	150	0.000410421	1	6890001	6990000	147	0.000385397
1	6900001	7000000	240	0.000513179	1	6900001	7000000	153	0.000425148	1	6900001	7000000	150	0.000378062
1	6910001	7010000	215	0.000474003	1	6910001	7010000	134	0.000379774	1	6910001	7010000	137	0.000352055
1	6920001	7020000	197	0.000441207	1	6920001	7020000	122	0.000342527	1	6920001	7020000	127	0.000332448
1	6930001	7030000	186	0.000420904	1	6930001	7030000	116	0.000317036	1	6930001	7030000	121	0.000319199
1	6940001	7040000	177	0.000386837	1	6940001	7040000	107	0.000285583	1	6940001	7040000	113	0.000300409
1	6950001	7050000	169	0.000361572	1	6950001	7050000	101	0.000277474	1	6950001	7050000	106	0.000297781
1	6960001	7060000	162	0.000347479	1	6960001	7060000	98	0.00027082	1	6960001	7060000	101	0.000277599
1	6970001	7070000	149	0.000318083	1	6970001	7070000	95	0.000251112	1	6970001	7070000	94	0.000251511
1	6980001	7080000	316	0.000543023	1	6980001	7080000	239	0.000520153	1	6980001	7080000	233	0.000454699
1	6990001	7090000	373	0.000602422	1	6990001	7090000	286	0.000578919	1	6990001	7090000	281	0.000508799
1	7000001	7100000	365	0.000588429	1	7000001	7100000	286	0.000582782	1	7000001	7100000	282	0.000525358
1	7010001	7110000	406	0.000691929	1	7010001	7110000	320	0.000669013	1	7010001	7110000	300	0.000593457
1	7020001	7120000	447	0.000791692	1	7020001	7120000	355	0.000764698	1	7020001	7120000	321	0.000685561
1	7030001	7130000	474	0.000844123	1	7030001	7130000	377	0.000836302	1	7030001	7130000	328	0.000726443
1	7040001	7140000	530	0.000962947	1	7040001	7140000	428	0.00100139	1	7040001	7140000	354	0.00082189
1	7050001	7150000	537	0.000964975	1	7050001	7150000	435	0.00101044	1	7050001	7150000	354	0.00082192
1	7060001	7160000	580	0.00107844	1	7060001	7160000	472	0.00112497	1	7060001	7160000	375	0.000905019
1	7070001	7170000	594	0.001107	1	7070001	7170000	482	0.00114929	1	7070001	7170000	383	0.000935987
1	7080001	7180000	411	0.000873707	1	7080001	7180000	336	0.000922447	1	7080001	7180000	227	0.000727314
1	7090001	7190000	400	0.000910815	1	7090001	7190000	320	0.00096841	1	7090001	7190000	204	0.000740899
1	7100001	7200000	440	0.000959505	1	7100001	7200000	350	0.00100495	1	7100001	7200000	229	0.000786294
1	7110001	7210000	451	0.000988706	1	7110001	7210000	353	0.001013	1	7110001	7210000	239	0.000804694
1	7120001	7220000	433	0.000927725	1	7120001	7220000	330	0.000944575	1	7120001	7220000	229	0.000734902
1	7130001	7230000	435	0.000942782	1	7130001	7230000	328	0.000916048	1	7130001	7230000	238	0.000736149
1	7140001	7240000	378	0.000816524	1	7140001	7240000	281	0.000755173	1	7140001	7240000	213	0.000625066
1	7150001	7250000	381	0.000818261	1	7150001	7250000	279	0.000765007	1	7150001	7250000	217	0.000607832
1	7160001	7260000	373	0.000767685	1	7160001	7260000	263	0.000717479	1	7160001	7260000	209	0.000576699
1	7170001	7270000	377	0.00077403	1	7170001	7270000	263	0.000725004	1	7170001	7270000	212	0.000578807
1	7180001	7280000	432	0.000853093	1	7180001	7280000	300	0.00077471	1	7180001	7280000	262	0.000654403
1	7190001	7290000	421	0.000807428	1	7190001	7290000	297	0.000733941	1	7190001	7290000	258	0.00062772
1	7200001	7300000	381	0.000749742	1	7200001	7300000	263	0.000678658	1	7200001	7300000	233	0.000553983
1	7210001	7310000	362	0.000681051	1	7210001	7310000	252	0.000653051	1	7210001	7310000	227	0.000499979
1	7220001	7320000	375	0.000746612	1	7220001	7320000	267	0.00069666	1	7220001	7320000	241	0.000530666
1	7230001	7330000	366	0.000718529	1	7230001	7330000	258	0.000694609	1	7230001	7330000	234	0.000493917
1	7240001	7340000	414	0.000806979	1	7240001	7340000	295	0.000793373	1	7240001	7340000	261	0.000518388
1	7250001	7350000	443	0.000892305	1	7250001	7350000	327	0.000880051	1	7250001	7350000	286	0.00055127
1	7260001	7360000	406	0.000820164	1	7260001	7360000	303	0.000796703	1	7260001	7360000	272	0.000490156
1	7270001	7370000	409	0.00082762	1	7270001	7370000	312	0.000810249	1	7270001	7370000	268	0.000466235
1	7280001	7380000	318	0.000663136	1	7280001	7380000	248	0.000663272	1	7280001	7380000	197	0.000305737
1	7290001	7390000	283	0.000607701	1	7290001	7390000	217	0.000600003	1	7290001	7390000	174	0.000256062
1	7300001	7400000	293	0.000631234	1	7300001	7400000	221	0.000623107	1	7300001	7400000	173	0.000285373
1	7310001	7410000	278	0.00061502	1	7310001	7410000	204	0.000583321	1	7310001	7410000	160	0.000279065
1	7320001	7420000	271	0.00057687	1	7320001	7420000	194	0.000564799	1	7320001	7420000	147	0.000266391
1	7330001	7430000	286	0.000576384	1	7330001	7430000	206	0.000559087	1	7330001	7430000	156	0.000288275
1	7340001	7440000	277	0.000549313	1	7340001	7440000	196	0.000504664	1	7340001	7440000	156	0.000314797
1	7350001	7450000	271	0.000520816	1	7350001	7450000	181	0.000452917	1	7350001	7450000	152	0.000359227
1	7360001	7460000	307	0.000594487	1	7360001	7460000	203	0.000514238	1	7360001	7460000	173	0.00043326
1	7370001	7470000	320	0.000607244	1	7370001	7470000	205	0.000521602	1	7370001	7470000	184	0.000472585
1	7380001	7480000	368	0.000689297	1	7380001	7480000	230	0.000574421	1	7380001	7480000	207	0.000517584
1	7390001	7490000	369	0.000694762	1	7390001	7490000	228	0.000568315	1	7390001	7490000	207	0.000520344
1	7400001	7500000	373	0.000686395	1	7400001	7500000	229	0.000560756	1	7400001	7500000	210	0.000515091
1	7410001	7510000	370	0.000670935	1	7410001	7510000	233	0.000567967	1	7410001	7510000	212	0.000523645
1	7420001	7520000	394	0.000722921	1	7420001	7520000	254	0.000639512	1	7420001	7520000	228	0.000569295
1	7430001	7530000	409	0.000798702	1	7430001	7530000	267	0.000720999	1	7430001	7530000	237	0.000616647
1	7440001	7540000	447	0.000882414	1	7440001	7540000	290	0.000819445	1	7440001	7540000	256	0.000684245
1	7450001	7550000	535	0.00104992	1	7450001	7550000	365	0.00099957	1	7450001	7550000	324	0.000831846
1	7460001	7560000	528	0.00104453	1	7460001	7560000	364	0.00100221	1	7460001	7560000	319	0.000813086
1	7470001	7570000	502	0.000993558	1	7470001	7570000	347	0.00095777	1	7470001	7570000	303	0.00077224
1	7480001	7580000	475	0.000966778	1	7480001	7580000	336	0.000948473	1	7480001	7580000	293	0.000777484
1	7490001	7590000	543	0.00106251	1	7490001	7590000	392	0.0010684	1	7490001	7590000	352	0.000885641
1	7500001	7600000	702	0.00127188	1	7500001	7600000	519	0.00130989	1	7500001	7600000	473	0.00111875
1	7510001	7610000	784	0.00138268	1	7510001	7610000	570	0.00142524	1	7510001	7610000	526	0.00120743
1	7520001	7620000	786	0.00133209	1	7520001	7620000	565	0.00136435	1	7520001	7620000	530	0.00117464
1	7530001	7630000	756	0.00124241	1	7530001	7630000	535	0.00126857	1	7530001	7630000	515	0.00111834
1	7540001	7640000	703	0.00115224	1	7540001	7640000	489	0.00114283	1	7540001	7640000	488	0.00105775
1	7550001	7650000	618	0.000998702	1	7550001	7650000	405	0.000930252	1	7550001	7650000	420	0.000917212
1	7560001	7660000	611	0.000984305	1	7560001	7660000	397	0.000898524	1	7560001	7660000	415	0.000904251
1	7570001	7670000	611	0.000997458	1	7570001	7670000	394	0.000895476	1	7570001	7670000	418	0.000914748
1	7580001	7680000	607	0.000977993	1	7580001	7680000	386	0.00087315	1	7580001	7680000	410	0.000875672
1	7590001	7690000	537	0.000875762	1	7590001	7690000	331	0.0007551	1	7590001	7690000	350	0.000749392
1	7600001	7700000	359	0.000648675	1	7600001	7700000	196	0.000497981	1	7600001	7700000	220	0.000503698
1	7610001	7710000	281	0.000532406	1	7610001	7710000	149	0.000372345	1	7610001	7710000	174	0.00041767
1	7620001	7720000	423	0.00080509	1	7620001	7720000	268	0.000585187	1	7620001	7720000	285	0.00066397
1	7630001	7730000	478	0.000958379	1	7630001	7730000	318	0.000672082	1	7630001	7730000	321	0.000739992
1	7640001	7740000	456	0.000910476	1	7640001	7740000	312	0.000655238	1	7640001	7740000	303	0.000686255
1	7650001	7750000	416	0.000830659	1	7650001	7750000	297	0.000623864	1	7650001	7750000	279	0.000622448
1	7660001	7760000	514	0.000971105	1	7660001	7760000	378	0.000777478	1	7660001	7760000	366	0.000769593
1	7670001	7770000	533	0.000990757	1	7670001	7770000	391	0.00079552	1	7670001	7770000	379	0.00078494
1	7680001	7780000	526	0.000977791	1	7680001	7780000	388	0.00078	1	7680001	7780000	378	0.000777689
1	7690001	7790000	525	0.000985899	1	7690001	7790000	393	0.000790391	1	7690001	7790000	379	0.00078482
1	7700001	7800000	521	0.000967389	1	7700001	7800000	391	0.000775358	1	7700001	7800000	379	0.00078877
1	7710001	7810000	516	0.000973558	1	7710001	7810000	382	0.000782978	1	7710001	7810000	369	0.000772675
1	7720001	7820000	327	0.000652823	1	7720001	7820000	232	0.000513509	1	7720001	7820000	228	0.00047855
1	7730001	7830000	261	0.000499884	1	7730001	7830000	181	0.00042978	1	7730001	7830000	185	0.000403383
1	7740001	7840000	268	0.000506776	1	7740001	7840000	181	0.000429866	1	7740001	7840000	192	0.000412866
1	7750001	7850000	274	0.000511974	1	7750001	7850000	186	0.000442912	1	7750001	7850000	192	0.000409924
1	7760001	7860000	158	0.000327569	1	7760001	7860000	92	0.000260597	1	7760001	7860000	94	0.000228843
1	7770001	7870000	165	0.000381781	1	7770001	7870000	101	0.000309998	1	7770001	7870000	100	0.000281805
1	7780001	7880000	184	0.000444648	1	7780001	7880000	116	0.000360906	1	7780001	7880000	114	0.000337434
1	7790001	7890000	175	0.00042283	1	7790001	7890000	108	0.00034163	1	7790001	7890000	109	0.000337137
1	7800001	7900000	192	0.000456097	1	7800001	7900000	115	0.000370454	1	7800001	7900000	117	0.000351816
1	7810001	7910000	191	0.000437572	1	7810001	7910000	116	0.000357057	1	7810001	7910000	119	0.000349331
1	7820001	7920000	192	0.000437402	1	7820001	7920000	122	0.000381867	1	7820001	7920000	122	0.000360462
1	7830001	7930000	185	0.000414405	1	7830001	7930000	116	0.000361067	1	7830001	7930000	119	0.000339888
1	7840001	7940000	174	0.000408583	1	7840001	7940000	113	0.000359114	1	7840001	7940000	109	0.000331569
1	7850001	7950000	156	0.000375602	1	7850001	7950000	100	0.000324088	1	7850001	7950000	100	0.000301612
1	7860001	7960000	159	0.000377736	1	7860001	7960000	103	0.000333425	1	7860001	7960000	103	0.000302614
1	7870001	7970000	133	0.0003183	1	7870001	7970000	86	0.000287314	1	7870001	7970000	84	0.000245478
1	7880001	7980000	116	0.000278641	1	7880001	7980000	78	0.00026546	1	7880001	7980000	77	0.000223885
1	7890001	7990000	120	0.000293807	1	7890001	7990000	81	0.000276104	1	7890001	7990000	80	0.000226496
1	7900001	8000000	105	0.000276262	1	7900001	8000000	75	0.000260189	1	7900001	8000000	72	0.000213149
1	7910001	8010000	108	0.000296565	1	7910001	8010000	74	0.000263159	1	7910001	8010000	69	0.000208817
1	7920001	8020000	108	0.000297687	1	7920001	8020000	72	0.000244242	1	7920001	8020000	67	0.000195323
1	7930001	8030000	105	0.000292022	1	7930001	8030000	70	0.000235261	1	7930001	8030000	63	0.000198154
1	7940001	8040000	142	0.000377791	1	7940001	8040000	92	0.000277704	1	7940001	8040000	78	0.000248384
1	7950001	8050000	159	0.000417808	1	7950001	8050000	98	0.000294064	1	7950001	8050000	81	0.000267287
1	7960001	8060000	161	0.000422608	1	7960001	8060000	101	0.000291632	1	7960001	8060000	81	0.000286104
1	7970001	8070000	183	0.000454146	1	7970001	8070000	111	0.000305947	1	7970001	8070000	91	0.000326766
1	7980001	8080000	174	0.000421876	1	7980001	8080000	101	0.000269445	1	7980001	8080000	82	0.000290225
1	7990001	8090000	194	0.000459697	1	7990001	8090000	107	0.000276784	1	7990001	8090000	84	0.000313167
1	8000001	8100000	231	0.000528799	1	8000001	8100000	124	0.00030349	1	8000001	8100000	101	0.000349743
1	8010001	8110000	259	0.00059316	1	8010001	8110000	136	0.000327891	1	8010001	8110000	109	0.000398228
1	8020001	8120000	337	0.000714436	1	8020001	8120000	181	0.000419582	1	8020001	8120000	165	0.00053444
1	8030001	8130000	380	0.000761693	1	8030001	8130000	210	0.000457984	1	8030001	8130000	193	0.000564661
1	8040001	8140000	394	0.000729869	1	8040001	8140000	221	0.000464021	1	8040001	8140000	209	0.000550646
1	8050001	8150000	514	0.000850049	1	8050001	8150000	328	0.00063331	1	8050001	8150000	313	0.0007118
1	8060001	8160000	528	0.000870809	1	8060001	8160000	336	0.000642396	1	8060001	8160000	318	0.000709704
1	8070001	8170000	543	0.000891129	1	8070001	8170000	335	0.000637534	1	8070001	8170000	315	0.000666054
1	8080001	8180000	558	0.000914925	1	8080001	8180000	341	0.000656415	1	8080001	8180000	322	0.000684452
1	8090001	8190000	562	0.000924324	1	8090001	8190000	343	0.000668099	1	8090001	8190000	326	0.000684208
1	8100001	8200000	529	0.000864115	1	8100001	8200000	326	0.000632385	1	8100001	8200000	311	0.000646657
1	8110001	8210000	504	0.000813752	1	8110001	8210000	316	0.000623345	1	8110001	8210000	305	0.000616978
1	8120001	8220000	455	0.000746582	1	8120001	8220000	285	0.000574806	1	8120001	8220000	262	0.000525272
1	8130001	8230000	429	0.00072574	1	8130001	8230000	265	0.000560874	1	8130001	8230000	240	0.000508985
1	8140001	8240000	395	0.000698562	1	8140001	8240000	236	0.000525112	1	8140001	8240000	215	0.00047183
1	8150001	8250000	373	0.000717766	1	8150001	8250000	209	0.000515274	1	8150001	8250000	177	0.000459457
1	8160001	8260000	360	0.000702959	1	8160001	8260000	199	0.000514963	1	8160001	8260000	173	0.000447262
1	8170001	8270000	327	0.000656433	1	8170001	8270000	189	0.000500237	1	8170001	8270000	166	0.000439413
1	8180001	8280000	330	0.000676124	1	8180001	8280000	193	0.000523063	1	8180001	8280000	169	0.000463527
1	8190001	8290000	306	0.000622379	1	8190001	8290000	181	0.000496632	1	8190001	8290000	160	0.00043973
1	8200001	8300000	293	0.000581085	1	8200001	8300000	174	0.00047694	1	8200001	8300000	152	0.000414416
1	8210001	8310000	292	0.000573767	1	8210001	8310000	173	0.000465615	1	8210001	8310000	152	0.000412092
1	8220001	8320000	275	0.000544719	1	8220001	8320000	164	0.000438713	1	8220001	8320000	146	0.000394836
1	8230001	8330000	311	0.000610481	1	8230001	8330000	181	0.000485268	1	8230001	8330000	173	0.000404574
1	8240001	8340000	313	0.000611451	1	8240001	8340000	185	0.000492519	1	8240001	8340000	177	0.000404409
1	8250001	8350000	256	0.000531665	1	8250001	8350000	138	0.0004014	1	8250001	8350000	148	0.000288175
1	8260001	8360000	270	0.000560643	1	8260001	8360000	146	0.000418276	1	8260001	8360000	153	0.000315725
1	8270001	8370000	306	0.000608484	1	8270001	8370000	171	0.000466621	1	8270001	8370000	182	0.000374053
1	8280001	8380000	318	0.000624905	1	8280001	8380000	181	0.00048648	1	8280001	8380000	189	0.000388257
1	8290001	8390000	319	0.000627275	1	8290001	8390000	183	0.000487074	1	8290001	8390000	191	0.000390075
1	8300001	8400000	351	0.000703886	1	8300001	8400000	202	0.000530096	1	8300001	8400000	209	0.000408248
1	8310001	8410000	353	0.000702655	1	8310001	8410000	204	0.000542374	1	8310001	8410000	211	0.00040178
1	8320001	8420000	363	0.000750876	1	8320001	8420000	209	0.000578246	1	8320001	8420000	216	0.000425839
1	8330001	8430000	330	0.000706378	1	8330001	8430000	195	0.00051986	1	8330001	8430000	195	0.000436706
1	8340001	8440000	317	0.000680658	1	8340001	8440000	191	0.000494488	1	8340001	8440000	190	0.000446998
1	8350001	8450000	255	0.000573029	1	8350001	8450000	150	0.000404923	1	8350001	8450000	147	0.000388874
1	8360001	8460000	229	0.000517877	1	8360001	8460000	137	0.000366443	1	8360001	8460000	137	0.000346387
1	8370001	8470000	179	0.000421435	1	8370001	8470000	106	0.000286865	1	8370001	8470000	102	0.000267091
1	8380001	8480000	146	0.000347029	1	8380001	8480000	85	0.000220546	1	8380001	8480000	82	0.000208637
1	8390001	8490000	135	0.000320058	1	8390001	8490000	79	0.000200229	1	8390001	8490000	75	0.00018624
1	8400001	8500000	104	0.000243912	1	8400001	8500000	60	0.000157212	1	8400001	8500000	57	0.00016807
1	8410001	8510000	101	0.000235339	1	8410001	8510000	60	0.000153487	1	8410001	8510000	57	0.000177628
1	8420001	8520000	109	0.00021668	1	8420001	8520000	73	0.00016618	1	8420001	8520000	69	0.000169596
1	8430001	8530000	103	0.000194218	1	8430001	8530000	71	0.000164042	1	8430001	8530000	66	0.000147088
1	8440001	8540000	100	0.000191668	1	8440001	8540000	67	0.000165436	1	8440001	8540000	63	0.000139335
1	8450001	8550000	140	0.000253281	1	8450001	8550000	91	0.000214865	1	8450001	8550000	90	0.000204413
1	8460001	8560000	151	0.000275081	1	8460001	8560000	95	0.00023305	1	8460001	8560000	98	0.000221492
1	8470001	8570000	174	0.00032846	1	8470001	8570000	107	0.00027276	1	8470001	8570000	111	0.000256263
1	8480001	8580000	201	0.000388348	1	8480001	8580000	120	0.000320876	1	8480001	8580000	125	0.000280197
1	8490001	8590000	214	0.000425015	1	8490001	8590000	129	0.000360859	1	8490001	8590000	138	0.000313467
1	8500001	8600000	231	0.000467261	1	8500001	8600000	140	0.000396996	1	8500001	8600000	148	0.000349906
1	8510001	8610000	229	0.000463763	1	8510001	8610000	141	0.000397928	1	8510001	8610000	151	0.000340936
1	8520001	8620000	201	0.000419337	1	8520001	8620000	122	0.000355741	1	8520001	8620000	132	0.000304252
1	8530001	8630000	202	0.000433931	1	8530001	8630000	123	0.000386268	1	8530001	8630000	132	0.000300915
1	8540001	8640000	206	0.000442692	1	8540001	8640000	125	0.000401321	1	8540001	8640000	129	0.000285306
1	8550001	8650000	178	0.000411079	1	8550001	8650000	108	0.000380972	1	8550001	8650000	108	0.000225245
1	8560001	8660000	181	0.000416673	1	8560001	8660000	106	0.000366996	1	8560001	8660000	106	0.000216814
1	8570001	8670000	160	0.000369072	1	8570001	8670000	91	0.000326053	1	8570001	8670000	92	0.000175088
1	8580001	8680000	158	0.000349973	1	8580001	8680000	89	0.000316586	1	8580001	8680000	88	0.000157352
1	8590001	8690000	179	0.000357982	1	8590001	8690000	97	0.000325529	1	8590001	8690000	89	0.000134176
1	8600001	8700000	171	0.000331349	1	8600001	8700000	90	0.000301597	1	8600001	8700000	84	0.00010044
1	8610001	8710000	224	0.000415136	1	8610001	8710000	111	0.000351634	1	8610001	8710000	114	0.000132635
1	8620001	8720000	260	0.000464318	1	8620001	8720000	122	0.000368881	1	8620001	8720000	132	0.000152779
1	8630001	8730000	278	0.000446562	1	8630001	8730000	137	0.000360901	1	8630001	8730000	145	0.00015155
1	8640001	8740000	396	0.000570127	1	8640001	8740000	225	0.000514738	1	8640001	8740000	226	0.000249073
1	8650001	8750000	402	0.000571505	1	8650001	8750000	225	0.000506707	1	8650001	8750000	228	0.000250561
1	8660001	8760000	401	0.000574088	1	8660001	8760000	228	0.000521822	1	8660001	8760000	225	0.000244716
1	8670001	8770000	413	0.000599715	1	8670001	8770000	240	0.000560361	1	8670001	8770000	227	0.000248139
1	8680001	8780000	401	0.000594778	1	8680001	8780000	229	0.000525079	1	8680001	8780000	222	0.000245105
1	8690001	8790000	378	0.000582961	1	8690001	8790000	214	0.000482659	1	8690001	8790000	216	0.000240824
1	8700001	8800000	379	0.000591927	1	8700001	8800000	213	0.000477395	1	8700001	8800000	216	0.000242928
1	8710001	8810000	345	0.00055215	1	8710001	8810000	192	0.000419252	1	8710001	8810000	196	0.000203738
1	8720001	8820000	331	0.000532319	1	8720001	8820000	185	0.000400482	1	8720001	8820000	190	0.000190009
1	8730001	8830000	327	0.000564114	1	8730001	8830000	168	0.000375918	1	8730001	8830000	190	0.00019133
1	8740001	8840000	213	0.000458428	1	8740001	8840000	81	0.000211933	1	8740001	8840000	117	9.80236e-05
1	8750001	8850000	210	0.000461169	1	8750001	8850000	78	0.000205224	1	8750001	8850000	117	0.000101095
1	8760001	8860000	325	0.000580321	1	8760001	8860000	158	0.000307265	1	8760001	8860000	207	0.00025084
1	8770001	8870000	477	0.000756737	1	8770001	8870000	259	0.000501671	1	8770001	8870000	326	0.000441729
1	8780001	8880000	514	0.00081123	1	8780001	8880000	279	0.00054619	1	8780001	8880000	352	0.000472588
1	8790001	8890000	518	0.000805109	1	8790001	8890000	284	0.000556019	1	8790001	8890000	351	0.00047288
1	8800001	8900000	519	0.000806747	1	8800001	8900000	287	0.000564647	1	8800001	8900000	350	0.000470523
1	8810001	8910000	507	0.000782249	1	8810001	8910000	282	0.000562604	1	8810001	8910000	337	0.000460604
1	8820001	8920000	498	0.000768323	1	8820001	8920000	277	0.00056055	1	8820001	8920000	333	0.000457468
1	8830001	8930000	482	0.000735829	1	8830001	8930000	276	0.00057288	1	8830001	8930000	320	0.000446728
1	8840001	8940000	528	0.000820364	1	8840001	8940000	305	0.000661302	1	8840001	8940000	347	0.00050705
1	8850001	8950000	595	0.000957587	1	8850001	8950000	365	0.000794007	1	8850001	8950000	387	0.000569776
1	8860001	8960000	482	0.00084244	1	8860001	8960000	286	0.000696937	1	8860001	8960000	299	0.000427683
1	8870001	8970000	321	0.000654381	1	8870001	8970000	178	0.000479175	1	8870001	8970000	182	0.000247256
1	8880001	8980000	311	0.00061541	1	8880001	8980000	189	0.000489549	1	8880001	8980000	184	0.000262331
1	8890001	8990000	314	0.000618207	1	8890001	8990000	200	0.000506555	1	8890001	8990000	190	0.000286122
1	8900001	9000000	315	0.000618499	1	8900001	9000000	202	0.000508257	1	8900001	9000000	191	0.000299235
1	8910001	9010000	307	0.000605587	1	8910001	9010000	201	0.000509492	1	8910001	9010000	186	0.000315808
1	8920001	9020000	320	0.000619402	1	8920001	9020000	215	0.000524674	1	8920001	9020000	192	0.000350084
1	8930001	9030000	309	0.00060338	1	8930001	9030000	208	0.000508225	1	8930001	9030000	185	0.00035224
1	8940001	9040000	257	0.000497866	1	8940001	9040000	182	0.000433832	1	8940001	9040000	154	0.000306506
1	8950001	9050000	187	0.000351744	1	8950001	9050000	126	0.000307511	1	8950001	9050000	111	0.000249281
1	8960001	9060000	174	0.000319498	1	8960001	9060000	122	0.000289107	1	8960001	9060000	107	0.000248579
1	8970001	9070000	178	0.000326186	1	8970001	9070000	122	0.000284557	1	8970001	9070000	108	0.000251275
1	8980001	9080000	171	0.000342577	1	8980001	9080000	116	0.000293481	1	8980001	9080000	100	0.000270242
1	8990001	9090000	182	0.000376646	1	8990001	9090000	115	0.000312732	1	8990001	9090000	105	0.000288223
1	9000001	9100000	230	0.000488805	1	9000001	9100000	155	0.000414411	1	9000001	9100000	152	0.000404812
1	9010001	9110000	272	0.000565914	1	9010001	9110000	195	0.000512459	1	9010001	9110000	191	0.000487758
1	9020001	9120000	251	0.000538402	1	9020001	9120000	181	0.000491598	1	9020001	9120000	177	0.000467202
1	9030001	9130000	354	0.000647925	1	9030001	9130000	257	0.000605676	1	9030001	9130000	259	0.000567572
1	9040001	9140000	346	0.000629885	1	9040001	9140000	250	0.000583806	1	9040001	9140000	256	0.000554451
1	9050001	9150000	335	0.000606979	1	9050001	9150000	244	0.000564478	1	9050001	9150000	253	0.00054159
1	9060001	9160000	330	0.000597152	1	9060001	9160000	240	0.000550933	1	9060001	9160000	250	0.000530822
1	9070001	9170000	316	0.000564598	1	9070001	9170000	233	0.000533236	1	9070001	9170000	242	0.000511487
1	9080001	9180000	282	0.000496966	1	9080001	9180000	208	0.000466056	1	9080001	9180000	218	0.000447283
1	9090001	9190000	292	0.000502557	1	9090001	9190000	217	0.000470695	1	9090001	9190000	230	0.000446987
1	9100001	9200000	257	0.000408598	1	9100001	9200000	184	0.000391739	1	9100001	9200000	194	0.000346389
1	9110001	9210000	204	0.000306165	1	9110001	9210000	140	0.000274628	1	9110001	9210000	151	0.000246767
1	9120001	9220000	189	0.000274397	1	9120001	9220000	131	0.000248957	1	9120001	9220000	144	0.000220452
1	9130001	9230000	108	0.000179235	1	9130001	9230000	76	0.000169087	1	9130001	9230000	75	0.000134613
1	9140001	9240000	137	0.000213284	1	9140001	9240000	97	0.000205884	1	9140001	9240000	92	0.000155104
1	9150001	9250000	143	0.000230565	1	9150001	9250000	99	0.000217255	1	9150001	9250000	95	0.000163267
1	9160001	9260000	155	0.000254583	1	9160001	9260000	106	0.000231631	1	9160001	9260000	102	0.000180139
1	9170001	9270000	166	0.000281332	1	9170001	9270000	113	0.000250858	1	9170001	9270000	109	0.000204843
1	9180001	9280000	193	0.000331211	1	9180001	9280000	130	0.000297027	1	9180001	9280000	123	0.00023914
1	9190001	9290000	165	0.000293814	1	9190001	9290000	114	0.000265306	1	9190001	9290000	103	0.000207831
1	9200001	9300000	166	0.000313145	1	9200001	9300000	115	0.000290809	1	9200001	9300000	104	0.000237339
1	9210001	9310000	192	0.00037283	1	9210001	9310000	134	0.000359999	1	9210001	9310000	121	0.000290503
1	9220001	9320000	218	0.000436446	1	9220001	9320000	156	0.000432951	1	9220001	9320000	138	0.000349894
1	9230001	9330000	206	0.000443692	1	9230001	9330000	138	0.000400421	1	9230001	9330000	130	0.000343541
1	9240001	9340000	183	0.000422749	1	9240001	9340000	122	0.000381773	1	9240001	9340000	116	0.00033708
1	9250001	9350000	192	0.000436461	1	9250001	9350000	128	0.000398476	1	9250001	9350000	119	0.000356938
1	9260001	9360000	189	0.00042656	1	9260001	9360000	124	0.000396866	1	9260001	9360000	114	0.000341469
1	9270001	9370000	185	0.000418648	1	9270001	9370000	120	0.000388409	1	9270001	9370000	110	0.000331928
1	9280001	9380000	176	0.00039998	1	9280001	9380000	112	0.000362637	1	9280001	9380000	104	0.000327585
1	9290001	9390000	175	0.000394184	1	9290001	9390000	107	0.000355152	1	9290001	9390000	100	0.000338308
1	9300001	9400000	165	0.000358885	1	9300001	9400000	99	0.000321122	1	9300001	9400000	91	0.00031096
1	9310001	9410000	168	0.00036392	1	9310001	9410000	104	0.000329811	1	9310001	9410000	98	0.000338487
1	9320001	9420000	158	0.000331638	1	9320001	9420000	90	0.000285369	1	9320001	9420000	84	0.000298417
1	9330001	9430000	155	0.000329943	1	9330001	9430000	93	0.000311595	1	9330001	9430000	79	0.000295423
1	9340001	9440000	155	0.00033291	1	9340001	9440000	93	0.000309779	1	9340001	9440000	79	0.000306366
1	9350001	9450000	151	0.000321086	1	9350001	9450000	86	0.000293867	1	9350001	9450000	74	0.000277189
1	9360001	9460000	168	0.000356982	1	9360001	9460000	97	0.000342194	1	9360001	9460000	87	0.000291139
1	9370001	9470000	167	0.000347093	1	9370001	9470000	99	0.000353432	1	9370001	9470000	88	0.000278067
1	9380001	9480000	149	0.000316788	1	9380001	9480000	89	0.000332679	1	9380001	9480000	79	0.000244251
1	9390001	9490000	140	0.000290982	1	9390001	9490000	85	0.000316919	1	9390001	9490000	77	0.000220674
1	9400001	9500000	146	0.000288558	1	9400001	9500000	96	0.000326314	1	9400001	9500000	84	0.000206219
1	9410001	9510000	130	0.000250039	1	9410001	9510000	78	0.000272624	1	9410001	9510000	68	0.000122018
1	9420001	9520000	125	0.000237717	1	9420001	9520000	72	0.000253329	1	9420001	9520000	67	0.00010377
1	9430001	9530000	131	0.000240441	1	9430001	9530000	69	0.000241617	1	9430001	9530000	69	8.55943e-05
1	9440001	9540000	154	0.000282523	1	9440001	9540000	78	0.000278561	1	9440001	9540000	74	6.29374e-05
1	9450001	9550000	171	0.00031277	1	9450001	9550000	86	0.000309968	1	9450001	9550000	82	6.80221e-05
1	9460001	9560000	162	0.000305435	1	9460001	9560000	80	0.00028381	1	9460001	9560000	75	5.62033e-05
1	9470001	9570000	163	0.000313599	1	9470001	9570000	78	0.000276353	1	9470001	9570000	74	5.68267e-05
1	9480001	9580000	176	0.000345657	1	9480001	9580000	86	0.000295218	1	9480001	9580000	82	8.18927e-05
1	9490001	9590000	219	0.000475283	1	9490001	9590000	112	0.000359825	1	9490001	9590000	107	0.000167201
1	9500001	9600000	246	0.000543646	1	9500001	9600000	122	0.000363652	1	9500001	9600000	120	0.000221199
1	9510001	9610000	373	0.000755079	1	9510001	9610000	210	0.00050621	1	9510001	9610000	207	0.00043921
1	9520001	9620000	383	0.000795804	1	9520001	9620000	220	0.000526797	1	9520001	9620000	217	0.000486416
1	9530001	9630000	371	0.000779163	1	9530001	9630000	219	0.000518829	1	9530001	9630000	215	0.000503588
1	9540001	9640000	377	0.000784176	1	9540001	9640000	224	0.000528107	1	9540001	9640000	222	0.000524331
1	9550001	9650000	392	0.000826272	1	9550001	9650000	243	0.000564949	1	9550001	9650000	235	0.00058084
1	9560001	9660000	388	0.000809265	1	9560001	9660000	242	0.000557472	1	9560001	9660000	232	0.000592505
1	9570001	9670000	433	0.000881226	1	9570001	9670000	268	0.00062024	1	9570001	9670000	251	0.000630298
1	9580001	9680000	498	0.000955384	1	9580001	9680000	306	0.000694382	1	9580001	9680000	287	0.000681091
1	9590001	9690000	474	0.000862431	1	9590001	9690000	291	0.000664266	1	9590001	9690000	270	0.000617606
1	9600001	9700000	435	0.000798055	1	9600001	9700000	267	0.000640687	1	9600001	9700000	247	0.000565004
1	9610001	9710000	376	0.000681056	1	9610001	9710000	232	0.00060151	1	9610001	9710000	211	0.000479191
1	9620001	9720000	411	0.000721572	1	9620001	9720000	255	0.000655539	1	9620001	9720000	237	0.00052304
1	9630001	9730000	411	0.000719666	1	9630001	9730000	254	0.000641291	1	9630001	9730000	237	0.000523254
1	9640001	9740000	382	0.000670679	1	9640001	9740000	238	0.000580403	1	9640001	9740000	223	0.000503021
1	9650001	9750000	382	0.000690322	1	9650001	9750000	231	0.000582061	1	9650001	9750000	217	0.000489996
1	9660001	9760000	397	0.00074009	1	9660001	9760000	240	0.000608791	1	9660001	9760000	228	0.000524985
1	9670001	9770000	354	0.00067549	1	9670001	9770000	216	0.000550199	1	9670001	9770000	211	0.000494995
1	9680001	9780000	282	0.000583332	1	9680001	9780000	176	0.000480457	1	9680001	9780000	171	0.000430345
1	9690001	9790000	324	0.000641463	1	9690001	9790000	212	0.000557696	1	9690001	9790000	191	0.000438747
1	9700001	9800000	332	0.000644027	1	9700001	9800000	220	0.000581742	1	9700001	9800000	200	0.00042999
1	9710001	9810000	265	0.000548598	1	9710001	9810000	169	0.000483047	1	9710001	9810000	146	0.000295615
1	9720001	9820000	237	0.000511753	1	9720001	9820000	153	0.000469944	1	9720001	9820000	124	0.000210461
1	9730001	9830000	236	0.000498052	1	9730001	9830000	153	0.000483001	1	9730001	9830000	122	0.000195706
1	9740001	9840000	234	0.000485975	1	9740001	9840000	152	0.00049125	1	9740001	9840000	119	0.0001829
1	9750001	9850000	234	0.000456301	1	9750001	9850000	163	0.000498981	1	9750001	9850000	125	0.000196309
1	9760001	9860000	218	0.000413183	1	9760001	9860000	154	0.000474203	1	9760001	9860000	114	0.000171239
1	9770001	9870000	217	0.000412287	1	9770001	9870000	154	0.000472993	1	9770001	9870000	114	0.000177409
1	9780001	9880000	226	0.000438528	1	9780001	9880000	160	0.000480536	1	9780001	9880000	119	0.000201469
1	9790001	9890000	209	0.000426023	1	9790001	9890000	148	0.000436309	1	9790001	9890000	122	0.00026044
1	9800001	9900000	209	0.000433797	1	9800001	9900000	144	0.000424475	1	9800001	9900000	115	0.000267647
1	9810001	9910000	237	0.000477485	1	9810001	9910000	166	0.000435123	1	9810001	9910000	140	0.000348785
1	9820001	9920000	244	0.000492693	1	9820001	9920000	172	0.000401658	1	9820001	9920000	144	0.00041092
1	9830001	9930000	261	0.000530548	1	9830001	9930000	181	0.000406402	1	9830001	9930000	155	0.000463287
1	9840001	9940000	268	0.000544598	1	9840001	9940000	184	0.000402821	1	9840001	9940000	161	0.000488798
1	9850001	9950000	250	0.000541563	1	9850001	9950000	167	0.00037591	1	9850001	9950000	155	0.000480453
1	9860001	9960000	301	0.000701214	1	9860001	9960000	197	0.000481075	1	9860001	9960000	190	0.000612331
1	9870001	9970000	313	0.000723561	1	9870001	9970000	203	0.000494477	1	9870001	9970000	200	0.000634831
1	9880001	9980000	307	0.000703862	1	9880001	9980000	197	0.000485242	1	9880001	9980000	197	0.000619096
1	9890001	9990000	278	0.000675278	1	9890001	9990000	174	0.00046601	1	9890001	9990000	176	0.000581115
1	9900001	10000000	261	0.000639654	1	9900001	10000000	167	0.000438061	1	9900001	10000000	171	0.000568846
1	9910001	10010000	226	0.00059067	1	9910001	10010000	143	0.000415342	1	9910001	10010000	148	0.000519543
1	9920001	10020000	198	0.000530263	1	9920001	10020000	124	0.000394366	1	9920001	10020000	131	0.000462973
1	9930001	10030000	179	0.000497945	1	9930001	10030000	114	0.000383962	1	9930001	10030000	119	0.000415475
1	9940001	10040000	172	0.00049234	1	9940001	10040000	113	0.000397701	1	9940001	10040000	118	0.000396498
1	9950001	10050000	163	0.000444437	1	9950001	10050000	108	0.000369095	1	9950001	10050000	110	0.000371036
1	9960001	10060000	150	0.000352408	1	9960001	10060000	94	0.000304685	1	9960001	10060000	87	0.000273722
1	9970001	10070000	165	0.000376939	1	9970001	10070000	103	0.000338687	1	9970001	10070000	90	0.000299193
1	9980001	10080000	194	0.000454434	1	9980001	10080000	113	0.000380574	1	9980001	10080000	99	0.000344718
1	9990001	10090000	199	0.000451015	1	9990001	10090000	113	0.000383105	1	9990001	10090000	95	0.000327757
1	10000001	10100000	264	0.000582731	1	10000001	10100000	159	0.000504829	1	10000001	10100000	136	0.000444754
1	10010001	10110000	283	0.000612514	1	10010001	10110000	172	0.000526032	1	10010001	10110000	146	0.000457552
1	10020001	10120000	286	0.000626084	1	10020001	10120000	173	0.000532722	1	10020001	10120000	147	0.000465324
1	10030001	10130000	286	0.000627285	1	10030001	10130000	171	0.000522028	1	10030001	10130000	146	0.000455973
1	10040001	10140000	285	0.000617182	1	10040001	10140000	170	0.000511424	1	10040001	10140000	142	0.000458578
1	10050001	10150000	278	0.000613654	1	10050001	10150000	163	0.000494837	1	10050001	10150000	137	0.000453713
1	10060001	10160000	240	0.000535002	1	10060001	10160000	150	0.000456021	1	10060001	10160000	125	0.000418578
1	10070001	10170000	227	0.000510973	1	10070001	10170000	142	0.000415349	1	10070001	10170000	113	0.000375973
1	10080001	10180000	236	0.000508053	1	10080001	10180000	155	0.000428135	1	10080001	10180000	119	0.000360801
1	10090001	10190000	271	0.000566191	1	10090001	10190000	183	0.000481332	1	10090001	10190000	139	0.000411337
1	10100001	10200000	217	0.000463165	1	10100001	10200000	142	0.000379075	1	10100001	10200000	101	0.000311792
1	10110001	10210000	209	0.000441217	1	10110001	10210000	135	0.000364413	1	10110001	10210000	96	0.000305888
1	10120001	10220000	234	0.000478288	1	10120001	10220000	147	0.000406539	1	10120001	10220000	106	0.000343015
1	10130001	10230000	260	0.000521606	1	10130001	10230000	165	0.00045988	1	10130001	10230000	115	0.00038668
1	10140001	10240000	308	0.000623106	1	10140001	10240000	198	0.000556525	1	10140001	10240000	139	0.000457325
1	10150001	10250000	352	0.000685218	1	10150001	10250000	227	0.00063362	1	10150001	10250000	163	0.000513428
1	10160001	10260000	385	0.00076038	1	10160001	10260000	245	0.000704355	1	10160001	10260000	175	0.000567182
1	10170001	10270000	376	0.000742947	1	10170001	10270000	243	0.000713195	1	10170001	10270000	177	0.000570639
1	10180001	10280000	368	0.000723893	1	10180001	10280000	236	0.000711248	1	10180001	10280000	171	0.000591234
1	10190001	10290000	361	0.00070393	1	10190001	10290000	225	0.000693934	1	10190001	10290000	167	0.000576375
1	10200001	10300000	372	0.000725996	1	10200001	10300000	231	0.000706985	1	10200001	10300000	170	0.000587321
1	10210001	10310000	383	0.000752035	1	10210001	10310000	236	0.00073244	1	10210001	10310000	171	0.000599704
1	10220001	10320000	387	0.000759526	1	10220001	10320000	244	0.000768603	1	10220001	10320000	171	0.000598132
1	10230001	10330000	383	0.000751003	1	10230001	10330000	243	0.000775108	1	10230001	10330000	173	0.000604737
1	10240001	10340000	359	0.000720651	1	10240001	10340000	219	0.000721724	1	10240001	10340000	161	0.0005978
1	10250001	10350000	334	0.000673783	1	10250001	10350000	204	0.000684815	1	10250001	10350000	153	0.000575141
1	10260001	10360000	329	0.000657251	1	10260001	10360000	196	0.0006463	1	10260001	10360000	153	0.00055598
1	10270001	10370000	328	0.000645861	1	10270001	10370000	194	0.000627996	1	10270001	10370000	149	0.000541256
1	10280001	10380000	321	0.000622627	1	10280001	10380000	193	0.00060574	1	10280001	10380000	148	0.000521445
1	10290001	10390000	284	0.000559985	1	10290001	10390000	172	0.000550763	1	10290001	10390000	129	0.000477639
1	10300001	10400000	270	0.00051911	1	10300001	10400000	165	0.000538119	1	10300001	10400000	122	0.000442718
1	10310001	10410000	322	0.000589178	1	10310001	10410000	213	0.000648533	1	10310001	10410000	153	0.000462956
1	10320001	10420000	328	0.000575206	1	10320001	10420000	216	0.00064749	1	10320001	10420000	148	0.00042714
1	10330001	10430000	337	0.00057948	1	10330001	10430000	212	0.000637611	1	10330001	10430000	140	0.00037933
1	10340001	10440000	347	0.000559743	1	10340001	10440000	222	0.00066439	1	10340001	10440000	128	0.000312557
1	10350001	10450000	342	0.000563003	1	10350001	10450000	218	0.000661714	1	10350001	10450000	111	0.000267776
1	10360001	10460000	312	0.000506623	1	10360001	10460000	205	0.000624786	1	10360001	10460000	96	0.000214088
1	10370001	10470000	313	0.00052134	1	10370001	10470000	202	0.000629227	1	10370001	10470000	95	0.000218549
1	10380001	10480000	291	0.000489371	1	10380001	10480000	185	0.000593526	1	10380001	10480000	81	0.000167888
1	10390001	10490000	340	0.00059791	1	10390001	10490000	231	0.000743425	1	10390001	10490000	93	0.000190644
1	10400001	10500000	360	0.000633928	1	10400001	10500000	247	0.000795251	1	10400001	10500000	98	0.000207899
1	10410001	10510000	303	0.000548395	1	10410001	10510000	196	0.000671625	1	10410001	10510000	65	0.000175215
1	10420001	10520000	260	0.000490229	1	10420001	10520000	169	0.000577575	1	10420001	10520000	57	0.000159461
1	10430001	10530000	261	0.000492938	1	10430001	10530000	177	0.000598346	1	10430001	10530000	68	0.000208355
1	10440001	10540000	258	0.000511581	1	10440001	10540000	177	0.000604054	1	10440001	10540000	81	0.000264486
1	10450001	10550000	261	0.000506361	1	10450001	10550000	176	0.000592355	1	10450001	10550000	84	0.000276391
1	10460001	10560000	270	0.000518973	1	10460001	10560000	178	0.000599211	1	10460001	10560000	88	0.000287478
1	10470001	10570000	273	0.000516777	1	10470001	10570000	186	0.000616038	1	10470001	10570000	93	0.000305221
1	10480001	10580000	305	0.000570343	1	10480001	10580000	211	0.000694054	1	10480001	10580000	113	0.000397884
1	10490001	10590000	304	0.000513319	1	10490001	10590000	196	0.000600474	1	10490001	10590000	131	0.000425568
1	10500001	10600000	390	0.000617143	1	10500001	10600000	279	0.000707006	1	10500001	10600000	213	0.000570538
1	10510001	10610000	389	0.000603034	1	10510001	10610000	281	0.000715968	1	10510001	10610000	212	0.000568004
1	10520001	10620000	408	0.000631501	1	10520001	10620000	293	0.000751545	1	10520001	10620000	217	0.000585827
1	10530001	10630000	392	0.000605221	1	10530001	10630000	284	0.000721385	1	10530001	10630000	207	0.000547893
1	10540001	10640000	380	0.000574066	1	10540001	10640000	270	0.000674689	1	10540001	10640000	196	0.000514722
1	10550001	10650000	387	0.0005889	1	10550001	10650000	280	0.000695203	1	10550001	10650000	211	0.000546406
1	10560001	10660000	379	0.000576404	1	10560001	10660000	275	0.000675757	1	10560001	10660000	208	0.000543223
1	10570001	10670000	377	0.000580405	1	10570001	10670000	270	0.000666133	1	10570001	10670000	207	0.000533754
1	10580001	10680000	360	0.000554734	1	10580001	10680000	258	0.000618465	1	10580001	10680000	204	0.000484932
1	10590001	10690000	307	0.000489435	1	10590001	10690000	221	0.000540631	1	10590001	10690000	170	0.000415438
1	10600001	10700000	204	0.000361471	1	10600001	10700000	124	0.000384432	1	10600001	10700000	88	0.000272535
1	10610001	10710000	187	0.000349345	1	10610001	10710000	113	0.000357352	1	10610001	10710000	80	0.000254362
1	10620001	10720000	182	0.000354807	1	10620001	10720000	109	0.000357366	1	10620001	10720000	83	0.00025759
1	10630001	10730000	195	0.000393606	1	10630001	10730000	110	0.000364348	1	10630001	10730000	90	0.000254486
1	10640001	10740000	181	0.00037716	1	10640001	10740000	107	0.000350471	1	10640001	10740000	92	0.000247883
1	10650001	10750000	176	0.000389367	1	10650001	10750000	98	0.000335667	1	10650001	10750000	83	0.000227129
1	10660001	10760000	193	0.000440708	1	10660001	10760000	109	0.000369271	1	10660001	10760000	97	0.000243243
1	10670001	10770000	203	0.000459711	1	10670001	10770000	109	0.000367236	1	10670001	10770000	100	0.000223598
1	10680001	10780000	210	0.000472518	1	10680001	10780000	104	0.000355401	1	10680001	10780000	92	0.000187329
1	10690001	10790000	229	0.000518706	1	10690001	10790000	114	0.000386132	1	10690001	10790000	99	0.000197792
1	10700001	10800000	235	0.000528816	1	10700001	10800000	117	0.000393648	1	10700001	10800000	101	0.000181565
1	10710001	10810000	269	0.000584897	1	10710001	10810000	137	0.000449557	1	10710001	10810000	128	0.000213187
1	10720001	10820000	285	0.000612224	1	10720001	10820000	142	0.000457426	1	10720001	10820000	135	0.00020746
1	10730001	10830000	276	0.000597414	1	10730001	10830000	139	0.000444566	1	10730001	10830000	141	0.000213273
1	10740001	10840000	289	0.000621343	1	10740001	10840000	134	0.000422794	1	10740001	10840000	144	0.000234852
1	10750001	10850000	289	0.000624049	1	10750001	10850000	121	0.000377932	1	10750001	10850000	144	0.000256943
1	10760001	10860000	291	0.000624334	1	10760001	10860000	112	0.000348088	1	10760001	10860000	138	0.000280158
1	10770001	10870000	284	0.00061281	1	10770001	10870000	108	0.000338281	1	10770001	10870000	135	0.00030603
1	10780001	10880000	278	0.000597694	1	10780001	10880000	112	0.000347068	1	10780001	10880000	137	0.000340669
1	10790001	10890000	271	0.0005912	1	10790001	10890000	108	0.000336858	1	10790001	10890000	137	0.000358277
1	10800001	10900000	272	0.000609413	1	10800001	10900000	108	0.000344797	1	10800001	10900000	140	0.000393443
1	10810001	10910000	237	0.000551847	1	10810001	10910000	85	0.000277667	1	10810001	10910000	112	0.000342875
1	10820001	10920000	239	0.000556114	1	10820001	10920000	98	0.00032187	1	10820001	10920000	113	0.000355913
1	10830001	10930000	220	0.000512547	1	10830001	10930000	93	0.000304195	1	10830001	10930000	99	0.000349684
1	10840001	10940000	238	0.000516104	1	10840001	10940000	124	0.000359282	1	10840001	10940000	120	0.000373452
1	10850001	10950000	249	0.000504746	1	10850001	10950000	148	0.000411084	1	10850001	10950000	131	0.000360371
1	10860001	10960000	270	0.00052159	1	10860001	10960000	172	0.000442309	1	10860001	10960000	155	0.000380153
1	10870001	10970000	281	0.000542404	1	10870001	10970000	185	0.000469515	1	10870001	10970000	162	0.000378019
1	10880001	10980000	281	0.000562772	1	10880001	10980000	178	0.000455183	1	10880001	10980000	164	0.000374317
1	10890001	10990000	276	0.000546319	1	10890001	10990000	175	0.000447313	1	10890001	10990000	160	0.000355486
1	10900001	11000000	284	0.000565742	1	10900001	11000000	177	0.00045616	1	10900001	11000000	162	0.000366033
1	10910001	11010000	288	0.000571805	1	10910001	11010000	178	0.000456731	1	10910001	11010000	167	0.000393901
1	10920001	11020000	276	0.000547956	1	10920001	11020000	160	0.00040316	1	10920001	11020000	157	0.000399583
1	10930001	11030000	276	0.000544178	1	10930001	11030000	157	0.000397365	1	10930001	11030000	154	0.000394141
1	10940001	11040000	239	0.000492995	1	10940001	11040000	128	0.000351695	1	10940001	11040000	124	0.000330666
1	10950001	11050000	205	0.000445724	1	10950001	11050000	107	0.000314207	1	10950001	11050000	104	0.000296594
1	10960001	11060000	160	0.000372298	1	10960001	11060000	81	0.00028226	1	10960001	11060000	74	0.000237461
1	10970001	11070000	139	0.000321078	1	10970001	11070000	67	0.000253925	1	10970001	11070000	64	0.000216003
1	10980001	11080000	120	0.000270098	1	10980001	11080000	63	0.000244147	1	10980001	11080000	55	0.000193065
1	10990001	11090000	118	0.000263925	1	10990001	11090000	63	0.000247536	1	10990001	11090000	55	0.000197773
1	11000001	11100000	115	0.000266037	1	11000001	11100000	64	0.000251156	1	11000001	11100000	55	0.000196169
1	11010001	11110000	121	0.00027921	1	11010001	11110000	67	0.00026325	1	11010001	11110000	59	0.000197365
1	11020001	11120000	114	0.000268567	1	11020001	11120000	65	0.000243891	1	11020001	11120000	65	0.000198022
1	11030001	11130000	123	0.000300279	1	11030001	11130000	69	0.000252459	1	11030001	11130000	73	0.000218726
1	11040001	11140000	123	0.000310397	1	11040001	11140000	66	0.000233068	1	11040001	11140000	75	0.000224544
1	11050001	11150000	136	0.00033322	1	11050001	11150000	70	0.000221058	1	11050001	11150000	79	0.000220233
1	11060001	11160000	138	0.00033536	1	11060001	11160000	69	0.00020646	1	11060001	11160000	76	0.000208309
1	11070001	11170000	143	0.000358734	1	11070001	11170000	71	0.000199437	1	11070001	11170000	77	0.000206433
1	11080001	11180000	154	0.000384236	1	11080001	11180000	77	0.000220404	1	11080001	11180000	84	0.000230279
1	11090001	11190000	154	0.000379949	1	11090001	11190000	81	0.000219464	1	11090001	11190000	83	0.000227858
1	11100001	11200000	144	0.000340393	1	11100001	11200000	75	0.000196046	1	11100001	11200000	78	0.000213376
1	11110001	11210000	169	0.000356427	1	11110001	11210000	100	0.000226383	1	11110001	11210000	91	0.000226379
1	11120001	11220000	219	0.000407105	1	11120001	11220000	140	0.000289222	1	11120001	11220000	129	0.000274255
1	11130001	11230000	209	0.000382404	1	11130001	11230000	136	0.000276727	1	11130001	11230000	123	0.000263234
1	11140001	11240000	216	0.000399628	1	11140001	11240000	143	0.000303341	1	11140001	11240000	124	0.000266235
1	11150001	11250000	214	0.000393847	1	11150001	11250000	144	0.00032306	1	11150001	11250000	122	0.000283682
1	11160001	11260000	230	0.000414547	1	11160001	11260000	154	0.000359742	1	11160001	11260000	130	0.000330089
1	11170001	11270000	242	0.000415585	1	11170001	11270000	162	0.00038335	1	11170001	11270000	136	0.000362777
1	11180001	11280000	234	0.00039527	1	11180001	11280000	157	0.000360116	1	11180001	11280000	129	0.000341826
1	11190001	11290000	257	0.000435032	1	11190001	11290000	172	0.000401156	1	11190001	11290000	140	0.000381628
1	11200001	11300000	260	0.000433888	1	11200001	11300000	175	0.000406359	1	11200001	11300000	143	0.000378971
1	11210001	11310000	246	0.000457625	1	11210001	11310000	159	0.000402495	1	11210001	11310000	135	0.000409718
1	11220001	11320000	195	0.000420758	1	11220001	11320000	121	0.000344566	1	11220001	11320000	94	0.000373592
1	11230001	11330000	195	0.00042147	1	11230001	11330000	120	0.000340859	1	11230001	11330000	95	0.000374378
1	11240001	11340000	187	0.000400065	1	11240001	11340000	114	0.000326734	1	11240001	11340000	92	0.000370337
1	11250001	11350000	177	0.000382667	1	11250001	11350000	110	0.000317686	1	11250001	11350000	88	0.000356538
1	11260001	11360000	159	0.000352061	1	11260001	11360000	101	0.000292411	1	11260001	11360000	80	0.000314171
1	11270001	11370000	163	0.000371807	1	11270001	11370000	109	0.000324304	1	11270001	11370000	80	0.000281758
1	11280001	11380000	199	0.000443565	1	11280001	11380000	133	0.000399903	1	11280001	11380000	93	0.000282432
1	11290001	11390000	189	0.000420538	1	11290001	11390000	122	0.000380192	1	11290001	11390000	84	0.000227066
1	11300001	11400000	186	0.000417877	1	11300001	11400000	118	0.000368058	1	11300001	11400000	82	0.000214163
1	11310001	11410000	184	0.00039749	1	11310001	11410000	121	0.000348115	1	11310001	11410000	76	0.00016268
1	11320001	11420000	179	0.000373987	1	11320001	11420000	119	0.000345131	1	11320001	11420000	69	0.000123328
1	11330001	11430000	200	0.000414723	1	11330001	11430000	133	0.000388154	1	11330001	11430000	80	0.00016228
1	11340001	11440000	201	0.000406862	1	11340001	11440000	135	0.000382522	1	11340001	11440000	80	0.000157533
1	11350001	11450000	222	0.000441566	1	11350001	11450000	144	0.000406053	1	11350001	11450000	92	0.00018614
1	11360001	11460000	230	0.000456684	1	11360001	11460000	148	0.000413882	1	11360001	11460000	96	0.000199714
1	11370001	11470000	227	0.000462291	1	11370001	11470000	145	0.000405571	1	11370001	11470000	95	0.000243197
1	11380001	11480000	215	0.000454197	1	11380001	11480000	142	0.000390698	1	11380001	11480000	101	0.00029718
1	11390001	11490000	195	0.000423907	1	11390001	11490000	131	0.000350554	1	11390001	11490000	94	0.000290711
1	11400001	11500000	191	0.000411152	1	11400001	11500000	129	0.000335571	1	11400001	11500000	86	0.000273573
1	11410001	11510000	185	0.000404178	1	11410001	11510000	122	0.000313758	1	11410001	11510000	86	0.000297412
1	11420001	11520000	179	0.000387275	1	11420001	11520000	116	0.000292043	1	11420001	11520000	84	0.00029578
1	11430001	11530000	157	0.000338505	1	11430001	11530000	101	0.000244903	1	11430001	11530000	72	0.000242987
1	11440001	11540000	171	0.000386433	1	11440001	11540000	104	0.000269909	1	11440001	11540000	78	0.000266184
1	11450001	11550000	190	0.00043938	1	11450001	11550000	112	0.000298956	1	11450001	11550000	86	0.000306135
1	11460001	11560000	209	0.00048988	1	11460001	11560000	119	0.000338499	1	11460001	11560000	95	0.00034823
1	11470001	11570000	208	0.000477916	1	11470001	11570000	117	0.00033225	1	11470001	11570000	96	0.000312658
1	11480001	11580000	193	0.000431605	1	11480001	11580000	99	0.000284964	1	11480001	11580000	79	0.000249327
1	11490001	11590000	223	0.000491242	1	11490001	11590000	111	0.000319234	1	11490001	11590000	91	0.000256331
1	11500001	11600000	237	0.000512164	1	11500001	11600000	117	0.000336269	1	11500001	11600000	97	0.000259416
1	11510001	11610000	249	0.000523804	1	11510001	11610000	117	0.00036686	1	11510001	11610000	102	0.000219297
1	11520001	11620000	273	0.000567853	1	11520001	11620000	125	0.000402743	1	11520001	11620000	105	0.000211635
1	11530001	11630000	275	0.000571096	1	11530001	11630000	126	0.000407859	1	11530001	11630000	106	0.000211342
1	11540001	11640000	266	0.000538756	1	11540001	11640000	122	0.000389029	1	11540001	11640000	105	0.000207069
1	11550001	11650000	224	0.000447352	1	11550001	11650000	101	0.000325546	1	11550001	11650000	85	0.000138561
1	11560001	11660000	200	0.000384408	1	11560001	11660000	90	0.000279726	1	11560001	11660000	74	9.21612e-05
1	11570001	11670000	181	0.000346528	1	11570001	11670000	76	0.000239607	1	11570001	11670000	66	9.4959e-05
1	11580001	11680000	167	0.000314973	1	11580001	11680000	69	0.000215936	1	11580001	11680000	64	0.000100049
1	11590001	11690000	173	0.000308059	1	11590001	11690000	83	0.000253947	1	11590001	11690000	77	0.000182734
1	11600001	11700000	158	0.000286102	1	11600001	11700000	79	0.000253225	1	11600001	11700000	76	0.000209644
1	11610001	11710000	141	0.000254037	1	11610001	11710000	74	0.000235509	1	11610001	11710000	71	0.000238125
1	11620001	11720000	138	0.000257161	1	11620001	11720000	76	0.000246089	1	11620001	11720000	81	0.000285644
1	11630001	11730000	148	0.000265379	1	11630001	11730000	82	0.00025962	1	11630001	11730000	89	0.000318623
1	11640001	11740000	191	0.000341983	1	11640001	11740000	108	0.000333886	1	11640001	11740000	110	0.000379179
1	11650001	11750000	243	0.000423824	1	11650001	11750000	139	0.000403608	1	11650001	11750000	145	0.000452356
1	11660001	11760000	251	0.000444307	1	11660001	11760000	142	0.00041352	1	11660001	11760000	152	0.000480914
1	11670001	11770000	294	0.000539576	1	11670001	11770000	173	0.000504207	1	11670001	11770000	165	0.000483323
1	11680001	11780000	318	0.000594887	1	11680001	11780000	190	0.000559074	1	11680001	11780000	170	0.000473357
1	11690001	11790000	289	0.000553563	1	11690001	11790000	166	0.000502516	1	11690001	11790000	149	0.000390059
1	11700001	11800000	328	0.000631756	1	11700001	11800000	192	0.000560288	1	11700001	11800000	173	0.000427806
1	11710001	11810000	349	0.000651667	1	11710001	11810000	207	0.000606389	1	11710001	11810000	180	0.000461346
1	11720001	11820000	363	0.000662925	1	11720001	11820000	217	0.000634158	1	11720001	11820000	184	0.000479382
1	11730001	11830000	364	0.000675724	1	11730001	11830000	218	0.000649971	1	11730001	11830000	176	0.000463453
1	11740001	11840000	331	0.00062121	1	11740001	11840000	200	0.000596671	1	11740001	11840000	160	0.000403138
1	11750001	11850000	346	0.000701466	1	11750001	11850000	212	0.000640623	1	11750001	11850000	159	0.000391513
1	11760001	11860000	361	0.000729394	1	11760001	11860000	222	0.000657532	1	11760001	11860000	157	0.000369855
1	11770001	11870000	326	0.000643968	1	11770001	11870000	198	0.000584727	1	11770001	11870000	146	0.000363581
1	11780001	11880000	307	0.000600343	1	11780001	11880000	188	0.000557413	1	11780001	11880000	140	0.000360942
1	11790001	11890000	295	0.000578387	1	11790001	11890000	182	0.00053255	1	11790001	11890000	136	0.000354539
1	11800001	11900000	246	0.000480258	1	11800001	11900000	149	0.000448492	1	11800001	11900000	106	0.000286469
1	11810001	11910000	213	0.000432702	1	11810001	11910000	128	0.000382305	1	11810001	11910000	90	0.000221116
1	11820001	11920000	191	0.000393239	1	11820001	11920000	118	0.000352618	1	11820001	11920000	74	0.000158212
1	11830001	11930000	194	0.000398349	1	11830001	11930000	122	0.000364089	1	11830001	11930000	71	0.000140113
1	11840001	11940000	233	0.000526032	1	11840001	11940000	159	0.000499576	1	11840001	11940000	100	0.00024252
1	11850001	11950000	201	0.000434522	1	11850001	11950000	145	0.000461325	1	11850001	11950000	89	0.000227015
1	11860001	11960000	199	0.000416777	1	11860001	11960000	150	0.000483487	1	11860001	11960000	95	0.000223593
1	11870001	11970000	197	0.000419769	1	11870001	11970000	150	0.000486951	1	11870001	11970000	96	0.000219332
1	11880001	11980000	222	0.00044377	1	11880001	11980000	170	0.00051124	1	11880001	11980000	111	0.000239413
1	11890001	11990000	250	0.000469576	1	11890001	11990000	201	0.000555791	1	11890001	11990000	135	0.000273946
1	11900001	12000000	310	0.000578321	1	11900001	12000000	246	0.000664503	1	11900001	12000000	164	0.00030852
1	11910001	12010000	332	0.000640941	1	11910001	12010000	262	0.000713332	1	11910001	12010000	179	0.000347373
1	11920001	12020000	379	0.000801138	1	11920001	12020000	298	0.000839157	1	11920001	12020000	223	0.000487376
1	11930001	12030000	392	0.000815086	1	11930001	12030000	299	0.000824527	1	11930001	12030000	239	0.000498643
1	11940001	12040000	358	0.000682855	1	11940001	12040000	268	0.000690263	1	11940001	12040000	212	0.000392647
1	11950001	12050000	334	0.000633301	1	11950001	12050000	242	0.000626135	1	11950001	12050000	191	0.000338501
1	11960001	12060000	327	0.000629676	1	11960001	12060000	230	0.000589555	1	11960001	12060000	184	0.000332556
1	11970001	12070000	331	0.000628681	1	11970001	12070000	230	0.000582367	1	11970001	12070000	183	0.000328445
1	11980001	12080000	347	0.000727929	1	11980001	12080000	239	0.000647952	1	11980001	12080000	202	0.000412847
1	11990001	12090000	328	0.000727013	1	11990001	12090000	212	0.000612209	1	11990001	12090000	184	0.000393299
1	12000001	12100000	286	0.000675604	1	12000001	12100000	178	0.000542276	1	12000001	12100000	165	0.000376695
1	12010001	12110000	298	0.000700418	1	12010001	12110000	186	0.000557265	1	12010001	12110000	172	0.000374862
1	12020001	12120000	250	0.000549663	1	12020001	12120000	146	0.000413598	1	12020001	12120000	132	0.000239817
1	12030001	12130000	254	0.000592361	1	12030001	12130000	154	0.000447033	1	12030001	12130000	131	0.000266534
1	12040001	12140000	252	0.000618457	1	12040001	12140000	154	0.000475985	1	12040001	12140000	128	0.000261576
1	12050001	12150000	261	0.000657817	1	12050001	12150000	160	0.000494628	1	12050001	12150000	135	0.00027371
1	12060001	12160000	279	0.00070072	1	12060001	12160000	178	0.000525833	1	12060001	12160000	154	0.000302436
1	12070001	12170000	289	0.000748888	1	12070001	12170000	186	0.000556998	1	12070001	12170000	165	0.000325336
1	12080001	12180000	268	0.000695829	1	12080001	12180000	164	0.000484201	1	12080001	12180000	144	0.000245844
1	12090001	12190000	262	0.000676555	1	12090001	12190000	162	0.000478915	1	12090001	12190000	140	0.000239972
1	12100001	12200000	256	0.0006477	1	12100001	12200000	161	0.000463344	1	12100001	12200000	137	0.000232914
1	12110001	12210000	250	0.000649041	1	12110001	12210000	159	0.000465814	1	12110001	12210000	133	0.000263397
1	12120001	12220000	251	0.000643085	1	12120001	12220000	163	0.000457567	1	12120001	12220000	137	0.000270288
1	12130001	12230000	262	0.000656674	1	12130001	12230000	185	0.000481609	1	12130001	12230000	163	0.000343848
1	12140001	12240000	291	0.000699679	1	12140001	12240000	215	0.000517215	1	12140001	12240000	195	0.000433326
1	12150001	12250000	291	0.000702686	1	12150001	12250000	218	0.000513454	1	12150001	12250000	203	0.000487668
1	12160001	12260000	282	0.000704606	1	12160001	12260000	213	0.00051683	1	12160001	12260000	204	0.000536575
1	12170001	12270000	309	0.000779826	1	12170001	12270000	235	0.000578346	1	12170001	12270000	226	0.000639324
1	12180001	12280000	300	0.000746988	1	12180001	12280000	236	0.000566625	1	12180001	12280000	228	0.00067274
1	12190001	12290000	309	0.000768415	1	12190001	12290000	245	0.000591101	1	12190001	12290000	233	0.000684069
1	12200001	12300000	335	0.000823319	1	12200001	12300000	265	0.000606316	1	12200001	12300000	249	0.000751965
1	12210001	12310000	318	0.000759313	1	12210001	12310000	251	0.000549861	1	12210001	12310000	235	0.000704388
1	12220001	12320000	325	0.000773068	1	12220001	12320000	256	0.000557546	1	12220001	12320000	240	0.000723606
1	12230001	12330000	279	0.000669799	1	12230001	12330000	213	0.000472033	1	12230001	12330000	199	0.000616756
1	12240001	12340000	224	0.00055615	1	12240001	12340000	164	0.000367444	1	12240001	12340000	156	0.00051121
1	12250001	12350000	200	0.000487137	1	12250001	12350000	151	0.00033737	1	12250001	12350000	138	0.000443309
1	12260001	12360000	168	0.000401702	1	12260001	12360000	128	0.000274947	1	12260001	12360000	110	0.00035346
1	12270001	12370000	133	0.000288516	1	12270001	12370000	102	0.000193348	1	12270001	12370000	81	0.000250509
1	12280001	12380000	171	0.000327666	1	12280001	12380000	129	0.000261529	1	12280001	12380000	99	0.000270149
1	12290001	12390000	200	0.000374946	1	12290001	12390000	143	0.000286217	1	12290001	12390000	118	0.000308368
1	12300001	12400000	175	0.000317499	1	12300001	12400000	122	0.000272307	1	12300001	12400000	101	0.000245457
1	12310001	12410000	226	0.000440654	1	12310001	12410000	156	0.000388	1	12310001	12410000	132	0.000352014
1	12320001	12420000	256	0.000484784	1	12320001	12420000	181	0.000435811	1	12320001	12420000	156	0.000412473
1	12330001	12430000	297	0.000537829	1	12330001	12430000	206	0.000466321	1	12330001	12430000	182	0.000491625
1	12340001	12440000	336	0.00061756	1	12340001	12440000	227	0.000505609	1	12340001	12440000	196	0.000552162
1	12350001	12450000	381	0.000691795	1	12350001	12450000	253	0.000549733	1	12350001	12450000	221	0.000630553
1	12360001	12460000	427	0.000780431	1	12360001	12460000	282	0.000604469	1	12360001	12460000	244	0.000713341
1	12370001	12470000	476	0.000886954	1	12370001	12470000	311	0.000650888	1	12370001	12470000	266	0.000807732
1	12380001	12480000	443	0.000852095	1	12380001	12480000	281	0.000582699	1	12380001	12480000	246	0.000769466
1	12390001	12490000	425	0.000829733	1	12390001	12490000	266	0.000561849	1	12390001	12490000	234	0.00074613
1	12400001	12500000	452	0.000893264	1	12400001	12500000	270	0.000582837	1	12400001	12500000	249	0.000800772
1	12410001	12510000	435	0.000854668	1	12410001	12510000	246	0.00051769	1	12410001	12510000	235	0.000758039
1	12420001	12520000	434	0.000847813	1	12420001	12520000	235	0.000507711	1	12420001	12520000	231	0.000726228
1	12430001	12530000	403	0.000819298	1	12430001	12530000	215	0.000490233	1	12430001	12530000	209	0.00066271
1	12440001	12540000	466	0.000890698	1	12440001	12540000	267	0.000590855	1	12440001	12540000	259	0.000720228
1	12450001	12550000	596	0.00109293	1	12450001	12550000	378	0.000808324	1	12450001	12550000	349	0.000870891
1	12460001	12560000	619	0.0011255	1	12460001	12560000	396	0.000846297	1	12460001	12560000	363	0.000873376
1	12470001	12570000	565	0.0010125	1	12470001	12570000	362	0.000791409	1	12470001	12570000	336	0.00077287
1	12480001	12580000	562	0.000993936	1	12480001	12580000	364	0.000802009	1	12480001	12580000	328	0.000733629
1	12490001	12590000	562	0.000976454	1	12490001	12590000	368	0.000801817	1	12490001	12590000	328	0.000706896
1	12500001	12600000	551	0.000951019	1	12500001	12600000	370	0.000806921	1	12500001	12600000	321	0.000646208
1	12510001	12610000	539	0.000924533	1	12510001	12610000	374	0.000823468	1	12510001	12610000	319	0.000574455
1	12520001	12620000	510	0.00089847	1	12520001	12620000	358	0.000802972	1	12520001	12620000	295	0.000543092
1	12530001	12630000	539	0.000960022	1	12530001	12630000	378	0.000864392	1	12530001	12630000	310	0.000557312
1	12540001	12640000	457	0.000856318	1	12540001	12640000	315	0.000755041	1	12540001	12640000	255	0.000461466
1	12550001	12650000	319	0.00066388	1	12550001	12650000	198	0.000542031	1	12550001	12650000	155	0.000275047
1	12560001	12660000	276	0.000605319	1	12560001	12660000	169	0.000500517	1	12560001	12660000	136	0.00024156
1	12570001	12670000	301	0.000647778	1	12570001	12670000	183	0.00054244	1	12570001	12670000	153	0.000284038
1	12580001	12680000	318	0.000692514	1	12580001	12680000	193	0.000547159	1	12580001	12680000	165	0.00033847
1	12590001	12690000	340	0.000744922	1	12590001	12690000	207	0.0005789	1	12590001	12690000	175	0.000390693
1	12600001	12700000	480	0.000901512	1	12600001	12700000	335	0.000789969	1	12600001	12700000	282	0.000592811
1	12610001	12710000	553	0.000962017	1	12610001	12710000	390	0.000830797	1	12610001	12710000	331	0.000699959
1	12620001	12720000	558	0.000969559	1	12620001	12720000	390	0.000845374	1	12620001	12720000	333	0.000704139
1	12630001	12730000	557	0.000960802	1	12630001	12730000	392	0.000845433	1	12630001	12730000	340	0.00073503
1	12640001	12740000	578	0.00100081	1	12640001	12740000	410	0.000900167	1	12640001	12740000	349	0.00074596
1	12650001	12750000	564	0.00096367	1	12650001	12750000	405	0.000892466	1	12650001	12750000	346	0.000750577
1	12660001	12760000	589	0.00100087	1	12660001	12760000	422	0.00092153	1	12660001	12760000	363	0.00077278
1	12670001	12770000	619	0.00105799	1	12670001	12770000	452	0.000963072	1	12670001	12770000	388	0.00079631
1	12680001	12780000	611	0.00103105	1	12680001	12780000	444	0.000956349	1	12680001	12780000	386	0.000780183
1	12690001	12790000	605	0.00103545	1	12690001	12790000	437	0.000956942	1	12690001	12790000	379	0.000744402
1	12700001	12800000	472	0.000905606	1	12700001	12800000	317	0.000767919	1	12700001	12800000	276	0.000565594
1	12710001	12810000	374	0.000786571	1	12710001	12810000	244	0.000663841	1	12710001	12810000	210	0.000448437
1	12720001	12820000	381	0.000794513	1	12720001	12820000	247	0.000652041	1	12720001	12820000	214	0.000441209
1	12730001	12830000	462	0.00088328	1	12730001	12830000	317	0.000731556	1	12730001	12830000	276	0.00052498
1	12740001	12840000	477	0.000908083	1	12740001	12840000	323	0.00072197	1	12740001	12840000	290	0.000554661
1	12750001	12850000	471	0.000897091	1	12750001	12850000	316	0.000697023	1	12750001	12850000	285	0.000528789
1	12760001	12860000	432	0.000830098	1	12760001	12860000	287	0.000631317	1	12760001	12860000	256	0.000473024
1	12770001	12870000	370	0.000711946	1	12770001	12870000	238	0.000535307	1	12770001	12870000	211	0.000388081
1	12780001	12880000	354	0.000683443	1	12780001	12880000	232	0.000516346	1	12780001	12880000	201	0.000362119
1	12790001	12890000	337	0.00063465	1	12790001	12890000	226	0.000484953	1	12790001	12890000	192	0.000351069
1	12800001	12900000	309	0.000561083	1	12800001	12900000	207	0.000425891	1	12800001	12900000	178	0.000326723
1	12810001	12910000	305	0.000549766	1	12810001	12910000	202	0.000410618	1	12810001	12910000	176	0.000331769
1	12820001	12920000	279	0.000497844	1	12820001	12920000	188	0.000375951	1	12820001	12920000	161	0.000314255
1	12830001	12930000	178	0.000364873	1	12830001	12930000	98	0.000244679	1	12830001	12930000	82	0.000209977
1	12840001	12940000	138	0.00027969	1	12840001	12940000	71	0.000184001	1	12840001	12940000	58	0.000181553
1	12850001	12950000	179	0.000337925	1	12850001	12950000	100	0.000258899	1	12850001	12950000	84	0.000255926
1	12860001	12960000	214	0.000383307	1	12860001	12960000	122	0.000311402	1	12860001	12960000	114	0.000327466
1	12870001	12970000	296	0.00056315	1	12870001	12970000	180	0.000460811	1	12870001	12970000	176	0.000489112
1	12880001	12980000	326	0.000614988	1	12880001	12980000	199	0.000502254	1	12880001	12980000	197	0.000560823
1	12890001	12990000	329	0.000617761	1	12890001	12990000	194	0.000502316	1	12890001	12990000	200	0.00059563
1	12900001	13000000	348	0.000643429	1	12900001	13000000	201	0.000515898	1	12900001	13000000	208	0.000631617
1	12910001	13010000	360	0.000670948	1	12910001	13010000	209	0.000540983	1	12910001	13010000	217	0.000653113
1	12920001	13020000	378	0.000703336	1	12920001	13020000	216	0.000558238	1	12920001	13020000	227	0.000697953
1	12930001	13030000	385	0.000704551	1	12930001	13030000	219	0.000563535	1	12930001	13030000	230	0.000694337
1	12940001	13040000	382	0.000702361	1	12940001	13040000	219	0.000567238	1	12940001	13040000	229	0.000690457
1	12950001	13050000	345	0.000640413	1	12950001	13050000	189	0.000492293	1	12950001	13050000	206	0.000645829
1	12960001	13060000	316	0.000601942	1	12960001	13060000	169	0.000451011	1	12960001	13060000	180	0.000603087
1	12970001	13070000	236	0.000429201	1	12970001	13070000	111	0.000297507	1	12970001	13070000	121	0.000457365
1	12980001	13080000	196	0.000352162	1	12980001	13080000	84	0.000234422	1	12980001	13080000	95	0.000385507
1	12990001	13090000	202	0.000354381	1	12990001	13090000	87	0.000234003	1	12990001	13090000	104	0.00038293
1	13000001	13100000	209	0.000373746	1	13000001	13100000	100	0.000267166	1	13000001	13100000	113	0.000390133
1	13010001	13110000	251	0.000424841	1	13010001	13110000	132	0.000331355	1	13010001	13110000	141	0.000429233
1	13020001	13120000	246	0.00040128	1	13020001	13120000	136	0.000337282	1	13020001	13120000	141	0.000387447
1	13030001	13130000	233	0.00038475	1	13030001	13130000	131	0.000322121	1	13030001	13130000	135	0.000355837
1	13040001	13140000	243	0.000402252	1	13040001	13140000	136	0.000340583	1	13040001	13140000	140	0.00034903
1	13050001	13150000	244	0.000411014	1	13050001	13150000	144	0.000372059	1	13050001	13150000	139	0.000319454
1	13060001	13160000	256	0.000423196	1	13060001	13160000	151	0.00038485	1	13060001	13160000	146	0.000311622
1	13070001	13170000	271	0.000455228	1	13070001	13170000	161	0.000422947	1	13070001	13170000	154	0.000329158
1	13080001	13180000	295	0.000511064	1	13080001	13180000	178	0.000480895	1	13080001	13180000	166	0.00035174
1	13090001	13190000	291	0.000526719	1	13090001	13190000	183	0.000509704	1	13090001	13190000	155	0.00033149
1	13100001	13200000	307	0.000560225	1	13100001	13200000	188	0.000526555	1	13100001	13200000	155	0.000344957
1	13110001	13210000	335	0.000592184	1	13110001	13210000	213	0.00056089	1	13110001	13210000	172	0.000380798
1	13120001	13220000	344	0.000599945	1	13120001	13220000	223	0.000562706	1	13120001	13220000	185	0.000411641
1	13130001	13230000	333	0.00058093	1	13130001	13230000	220	0.000547409	1	13130001	13230000	180	0.00040625
1	13140001	13240000	319	0.000550774	1	13140001	13240000	216	0.000521131	1	13140001	13240000	175	0.000392228
1	13150001	13250000	303	0.000512763	1	13150001	13250000	205	0.000476901	1	13150001	13250000	168	0.000376558
1	13160001	13260000	274	0.000465306	1	13160001	13260000	191	0.0004425	1	13160001	13260000	151	0.000337379
1	13170001	13270000	256	0.00042719	1	13170001	13270000	180	0.000399627	1	13170001	13270000	142	0.000308148
1	13180001	13280000	226	0.000362925	1	13180001	13280000	159	0.000333746	1	13180001	13280000	128	0.000270898
1	13190001	13290000	201	0.00030439	1	13190001	13290000	142	0.000274955	1	13190001	13290000	120	0.00024791
1	13200001	13300000	157	0.000216497	1	13200001	13300000	116	0.000203774	1	13200001	13300000	101	0.000183478
1	13210001	13310000	72	0.000101115	1	13210001	13310000	52	8.01268e-05	1	13210001	13310000	48	8.57543e-05
1	13220001	13320000	48	7.35736e-05	1	13220001	13320000	29	5.06281e-05	1	13220001	13320000	28	5.75585e-05
1	13230001	13330000	44	6.77743e-05	1	13230001	13330000	25	4.43722e-05	1	13230001	13330000	26	5.28832e-05
1	13240001	13340000	35	5.56091e-05	1	13240001	13340000	17	3.34823e-05	1	13240001	13340000	19	4.32078e-05
1	13250001	13350000	30	4.99112e-05	1	13250001	13350000	13	2.67658e-05	1	13250001	13350000	18	3.77014e-05
1	13260001	13360000	43	6.01539e-05	1	13260001	13360000	25	3.92702e-05	1	13260001	13360000	29	5.7572e-05
1	13270001	13370000	39	5.10807e-05	1	13270001	13370000	23	3.66701e-05	1	13270001	13370000	26	5.26563e-05
1	13280001	13380000	38	5.07619e-05	1	13280001	13380000	23	3.66701e-05	1	13280001	13380000	25	5.22992e-05
1	13290001	13390000	57	6.7853e-05	1	13290001	13390000	39	6.28039e-05	1	13290001	13390000	38	6.87415e-05
1	13300001	13400000	51	5.99587e-05	1	13300001	13400000	36	5.67858e-05	1	13300001	13400000	36	6.7709e-05
1	13310001	13410000	46	4.81416e-05	1	13310001	13410000	34	5.35144e-05	1	13310001	13410000	33	5.88387e-05
1	13320001	13420000	38	3.88697e-05	1	13320001	13420000	31	4.53786e-05	1	13320001	13420000	27	4.02799e-05
1	13330001	13430000	39	4.25248e-05	1	13330001	13430000	32	4.76363e-05	1	13330001	13430000	28	4.13124e-05
1	13340001	13440000	39	4.25248e-05	1	13340001	13440000	32	4.76363e-05	1	13340001	13440000	28	4.13124e-05
1	13350001	13450000	41	4.46297e-05	1	13350001	13450000	34	5.22846e-05	1	13350001	13450000	29	4.78644e-05
1	13360001	13460000	27	2.99325e-05	1	13360001	13460000	21	3.5621e-05	1	13360001	13460000	18	2.79938e-05
1	13370001	13470000	27	2.99325e-05	1	13370001	13470000	21	3.5621e-05	1	13370001	13470000	18	2.79938e-05
1	13380001	13480000	27	2.99325e-05	1	13380001	13480000	21	3.5621e-05	1	13380001	13480000	18	2.79938e-05
1	13390001	13490000	6	9.5379e-06	1	13390001	13490000	5	9.18962e-06	1	13390001	13490000	5	1.17792e-05
1	13400001	13500000	6	9.5379e-06	1	13400001	13500000	5	9.18962e-06	1	13400001	13500000	5	1.17792e-05
1	13410001	13510000	6	9.5379e-06	1	13410001	13510000	5	9.18962e-06	1	13410001	13510000	5	1.17792e-05
1	13420001	13520000	12	2.1443e-05	1	13420001	13520000	10	1.78975e-05	1	13420001	13520000	8	1.58247e-05
1	13430001	13530000	16	2.32206e-05	1	13430001	13530000	10	1.67933e-05	1	13430001	13530000	9	2.0578e-05
1	13440001	13540000	16	2.32206e-05	1	13440001	13540000	10	1.67933e-05	1	13440001	13540000	9	2.0578e-05
1	13450001	13550000	17	3.10724e-05	1	13450001	13550000	9	2.01824e-05	1	13450001	13550000	8	1.80325e-05
1	13460001	13560000	43	7.00401e-05	1	13460001	13560000	19	4.60468e-05	1	13460001	13560000	13	3.32405e-05
1	13470001	13570000	127	0.000186389	1	13470001	13570000	72	0.000151476	1	13470001	13570000	70	0.000137197
1	13480001	13580000	218	0.00029999	1	13480001	13580000	134	0.000267332	1	13480001	13580000	123	0.000224496
1	13490001	13590000	227	0.000319482	1	13490001	13590000	138	0.000282665	1	13490001	13590000	126	0.000236821
1	13500001	13600000	245	0.000347214	1	13500001	13600000	149	0.000302535	1	13500001	13600000	135	0.000258778
1	13510001	13610000	327	0.000469112	1	13510001	13610000	201	0.000388789	1	13510001	13610000	177	0.00032876
1	13520001	13620000	449	0.000615818	1	13520001	13620000	287	0.000540385	1	13520001	13620000	268	0.000483273
1	13530001	13630000	476	0.000673692	1	13530001	13630000	303	0.000579107	1	13530001	13630000	282	0.00051771
1	13540001	13640000	503	0.000726067	1	13540001	13640000	322	0.000618774	1	13540001	13640000	297	0.000553309
1	13550001	13650000	530	0.000783163	1	13550001	13650000	340	0.000654658	1	13550001	13650000	311	0.000574502
1	13560001	13660000	548	0.000825438	1	13560001	13660000	354	0.000681493	1	13560001	13660000	325	0.000582901
1	13570001	13670000	524	0.000819593	1	13570001	13670000	328	0.000652553	1	13570001	13670000	285	0.000529872
1	13580001	13680000	498	0.000840259	1	13580001	13680000	296	0.000623992	1	13580001	13680000	264	0.000514504
1	13590001	13690000	549	0.000929592	1	13590001	13690000	323	0.000688625	1	13590001	13690000	282	0.000540931
1	13600001	13700000	593	0.00102348	1	13600001	13700000	339	0.000742285	1	13600001	13700000	296	0.00057372
1	13610001	13710000	562	0.000992459	1	13610001	13710000	314	0.000709649	1	13610001	13710000	277	0.0005592
1	13620001	13720000	504	0.000941266	1	13620001	13720000	271	0.000639202	1	13620001	13720000	221	0.000441912
1	13630001	13730000	515	0.000956795	1	13630001	13730000	278	0.000664871	1	13630001	13730000	229	0.000435915
1	13640001	13740000	556	0.00101433	1	13640001	13740000	294	0.000695647	1	13640001	13740000	253	0.000438393
1	13650001	13750000	585	0.00103937	1	13650001	13750000	313	0.000724993	1	13650001	13750000	270	0.0004477
1	13660001	13760000	584	0.0010287	1	13660001	13760000	311	0.000732181	1	13660001	13760000	275	0.000447894
1	13670001	13770000	558	0.000960088	1	13670001	13770000	301	0.000686348	1	13670001	13770000	271	0.000405787
1	13680001	13780000	545	0.00090815	1	13680001	13780000	300	0.000651667	1	13680001	13780000	263	0.000365714
1	13690001	13790000	523	0.000847758	1	13690001	13790000	286	0.000606766	1	13690001	13790000	262	0.000351634
1	13700001	13800000	491	0.000771757	1	13700001	13800000	276	0.000573942	1	13700001	13800000	254	0.000307774
1	13710001	13810000	478	0.000734085	1	13710001	13810000	267	0.000557388	1	13710001	13810000	254	0.00027489
1	13720001	13820000	460	0.000710329	1	13720001	13820000	248	0.000536815	1	13720001	13820000	245	0.000271066
1	13730001	13830000	481	0.0007174	1	13730001	13830000	261	0.000532486	1	13730001	13830000	257	0.000284516
1	13740001	13840000	438	0.000647512	1	13740001	13840000	241	0.000499275	1	13740001	13840000	232	0.000263362
1	13750001	13850000	409	0.000610524	1	13750001	13850000	218	0.0004709	1	13750001	13850000	209	0.000242736
1	13760001	13860000	396	0.000588913	1	13760001	13860000	213	0.000450502	1	13760001	13860000	200	0.000241111
1	13770001	13870000	443	0.00066361	1	13770001	13870000	247	0.000510204	1	13770001	13870000	229	0.00028526
1	13780001	13880000	439	0.000659297	1	13780001	13880000	244	0.000515551	1	13780001	13880000	223	0.000285415
1	13790001	13890000	464	0.000711934	1	13790001	13890000	259	0.000536123	1	13790001	13890000	230	0.000300438
1	13800001	13900000	497	0.000764968	1	13800001	13900000	282	0.000568341	1	13800001	13900000	251	0.000354234
1	13810001	13910000	501	0.000779583	1	13810001	13910000	284	0.000584804	1	13810001	13910000	246	0.000359538
1	13820001	13920000	493	0.000762241	1	13820001	13920000	272	0.00055064	1	13820001	13920000	238	0.000351007
1	13830001	13930000	473	0.000757184	1	13830001	13930000	259	0.000549792	1	13830001	13930000	226	0.000356817
1	13840001	13940000	527	0.00084564	1	13840001	13940000	299	0.00061242	1	13840001	13940000	262	0.000417864
1	13850001	13950000	565	0.000900202	1	13850001	13950000	315	0.00064224	1	13850001	13950000	285	0.0004416
1	13860001	13960000	581	0.000936215	1	13860001	13960000	320	0.000654051	1	13860001	13960000	294	0.000455346
1	13870001	13970000	550	0.000902807	1	13870001	13970000	292	0.000620643	1	13870001	13970000	277	0.00043258
1	13880001	13980000	567	0.000935588	1	13880001	13980000	304	0.000641932	1	13880001	13980000	297	0.000451657
1	13890001	13990000	562	0.000917043	1	13890001	13990000	304	0.000650662	1	13890001	13990000	299	0.000430842
1	13900001	14000000	567	0.00092609	1	13900001	14000000	304	0.000649664	1	13900001	14000000	292	0.00041232
1	13910001	14010000	588	0.000958251	1	13910001	14010000	321	0.000682447	1	13910001	14010000	308	0.000454431
1	13920001	14020000	595	0.000971698	1	13920001	14020000	328	0.000691639	1	13920001	14020000	309	0.000465126
1	13930001	14030000	623	0.00101408	1	13930001	14030000	339	0.000664868	1	13930001	14030000	326	0.00045676
1	13940001	14040000	591	0.000969956	1	13940001	14040000	307	0.000588911	1	13940001	14040000	298	0.000397076
1	13950001	14050000	586	0.000965652	1	13950001	14050000	311	0.000563658	1	13950001	14050000	299	0.000393532
1	13960001	14060000	601	0.00096991	1	13960001	14060000	321	0.000552573	1	13960001	14060000	312	0.000397804
1	13970001	14070000	635	0.00101615	1	13970001	14070000	354	0.000592372	1	13970001	14070000	342	0.000457202
1	13980001	14080000	612	0.000977486	1	13980001	14080000	339	0.000559711	1	13980001	14080000	326	0.000433429
1	13990001	14090000	587	0.000963098	1	13990001	14090000	324	0.000510992	1	13990001	14090000	308	0.000419593
1	14000001	14100000	623	0.00102041	1	14000001	14100000	355	0.000560181	1	14000001	14100000	346	0.000467454
1	14010001	14110000	615	0.00101705	1	14010001	14110000	354	0.000556321	1	14010001	14110000	344	0.000441738
1	14020001	14120000	612	0.00101533	1	14020001	14120000	361	0.000582081	1	14020001	14120000	351	0.000433718
1	14030001	14130000	599	0.000983139	1	14030001	14130000	363	0.000619226	1	14030001	14130000	346	0.000421681
1	14040001	14140000	627	0.00102515	1	14040001	14140000	384	0.000692409	1	14040001	14140000	367	0.000484168
1	14050001	14150000	655	0.00107456	1	14050001	14150000	415	0.000785788	1	14050001	14150000	392	0.000545535
1	14060001	14160000	661	0.00108242	1	14060001	14160000	419	0.000828019	1	14060001	14160000	390	0.000551934
1	14070001	14170000	621	0.00101932	1	14070001	14170000	388	0.000775245	1	14070001	14170000	353	0.000498951
1	14080001	14180000	638	0.00103532	1	14080001	14180000	395	0.000806872	1	14080001	14180000	364	0.000540519
1	14090001	14190000	663	0.00106313	1	14090001	14190000	413	0.000855666	1	14090001	14190000	382	0.000573164
1	14100001	14200000	669	0.00108932	1	14100001	14200000	420	0.000912216	1	14100001	14200000	382	0.000605691
1	14110001	14210000	688	0.00111151	1	14110001	14210000	426	0.000929809	1	14110001	14210000	387	0.000636312
1	14120001	14220000	695	0.0011263	1	14120001	14220000	420	0.000919936	1	14120001	14220000	375	0.00064123
1	14130001	14230000	694	0.00114767	1	14130001	14230000	415	0.000925772	1	14130001	14230000	376	0.00068419
1	14140001	14240000	669	0.00111489	1	14140001	14240000	399	0.000904688	1	14140001	14240000	359	0.000660677
1	14150001	14250000	624	0.00104589	1	14150001	14250000	359	0.000824778	1	14150001	14250000	315	0.000588014
1	14160001	14260000	620	0.00105098	1	14160001	14260000	362	0.000815991	1	14160001	14260000	310	0.000583576
1	14170001	14270000	649	0.00111596	1	14170001	14270000	378	0.00086577	1	14170001	14270000	331	0.000624509
1	14180001	14280000	655	0.00114262	1	14180001	14280000	388	0.000866267	1	14180001	14280000	327	0.00060433
1	14190001	14290000	630	0.00111023	1	14190001	14290000	372	0.000846067	1	14190001	14290000	315	0.000582576
1	14200001	14300000	579	0.00100922	1	14200001	14300000	331	0.000752083	1	14200001	14300000	283	0.000508103
1	14210001	14310000	549	0.000952684	1	14210001	14310000	314	0.000710124	1	14210001	14310000	270	0.000458154
1	14220001	14320000	608	0.00103316	1	14220001	14320000	364	0.00078957	1	14220001	14320000	324	0.000517924
1	14230001	14330000	604	0.00100135	1	14230001	14330000	366	0.000779411	1	14230001	14330000	319	0.000485327
1	14240001	14340000	608	0.000998014	1	14240001	14340000	362	0.000762004	1	14240001	14340000	320	0.00045963
1	14250001	14350000	592	0.000965181	1	14250001	14350000	352	0.000740884	1	14250001	14350000	318	0.00045379
1	14260001	14360000	590	0.000943209	1	14260001	14360000	355	0.000740055	1	14260001	14360000	320	0.00045068
1	14270001	14370000	563	0.000872411	1	14270001	14370000	336	0.000696603	1	14270001	14370000	296	0.000389407
1	14280001	14380000	526	0.000807249	1	14280001	14380000	308	0.000654898	1	14280001	14380000	279	0.000356497
1	14290001	14390000	563	0.000847386	1	14290001	14390000	329	0.000696743	1	14290001	14390000	300	0.000384595
1	14300001	14400000	559	0.000833946	1	14300001	14400000	321	0.000670821	1	14300001	14400000	290	0.000353325
1	14310001	14410000	554	0.000843005	1	14310001	14410000	321	0.000673687	1	14310001	14410000	294	0.000372244
1	14320001	14420000	497	0.000748735	1	14320001	14420000	277	0.000590063	1	14320001	14420000	251	0.000309369
1	14330001	14430000	509	0.000750101	1	14330001	14430000	279	0.000586338	1	14330001	14430000	261	0.000308801
1	14340001	14440000	538	0.000771769	1	14340001	14440000	309	0.000621438	1	14340001	14440000	284	0.000339691
1	14350001	14450000	584	0.000825178	1	14350001	14450000	335	0.000652826	1	14350001	14450000	319	0.000389356
1	14360001	14460000	586	0.000842751	1	14360001	14460000	337	0.000662243	1	14360001	14460000	327	0.000391848
1	14370001	14470000	590	0.000861281	1	14370001	14470000	348	0.000674123	1	14370001	14470000	336	0.000422443
1	14380001	14480000	592	0.000865308	1	14380001	14480000	353	0.000679106	1	14380001	14480000	341	0.000427559
1	14390001	14490000	583	0.000835855	1	14390001	14490000	343	0.000641433	1	14390001	14490000	334	0.000408704
1	14400001	14500000	636	0.00089123	1	14400001	14500000	390	0.000705806	1	14400001	14500000	377	0.000476653
1	14410001	14510000	683	0.000936575	1	14410001	14510000	412	0.000747323	1	14410001	14510000	396	0.000496167
1	14420001	14520000	684	0.000957414	1	14420001	14520000	416	0.000775967	1	14420001	14520000	406	0.000524044
1	14430001	14530000	682	0.000953145	1	14430001	14530000	423	0.000773974	1	14430001	14530000	397	0.000513032
1	14440001	14540000	665	0.000949282	1	14440001	14540000	410	0.000760122	1	14440001	14540000	386	0.000511677
1	14450001	14550000	704	0.000994133	1	14450001	14550000	450	0.000808058	1	14450001	14550000	410	0.000530921
1	14460001	14560000	713	0.000988912	1	14460001	14560000	454	0.000804528	1	14460001	14560000	415	0.000546489
1	14470001	14570000	718	0.0009916	1	14470001	14570000	449	0.00080185	1	14470001	14570000	415	0.000537681
1	14480001	14580000	754	0.00104241	1	14480001	14580000	462	0.000826257	1	14480001	14580000	434	0.000569549
1	14490001	14590000	744	0.00104125	1	14490001	14590000	455	0.000827942	1	14490001	14590000	426	0.000581745
1	14500001	14600000	733	0.00104249	1	14500001	14600000	439	0.000808187	1	14500001	14600000	423	0.000588835
1	14510001	14610000	718	0.00101782	1	14510001	14610000	444	0.000791647	1	14510001	14610000	426	0.000585031
1	14520001	14620000	733	0.00103541	1	14520001	14620000	450	0.000796473	1	14520001	14620000	428	0.000593173
1	14530001	14630000	753	0.00109135	1	14530001	14630000	454	0.000829042	1	14530001	14630000	436	0.000643555
1	14540001	14640000	744	0.00107988	1	14540001	14640000	446	0.000811959	1	14540001	14640000	422	0.000628494
1	14550001	14650000	702	0.00103725	1	14550001	14650000	410	0.000780048	1	14550001	14650000	394	0.000624175
1	14560001	14660000	705	0.0010607	1	14560001	14660000	406	0.000788615	1	14560001	14660000	394	0.000648549
1	14570001	14670000	694	0.00106204	1	14570001	14670000	401	0.000786756	1	14570001	14670000	392	0.000659123
1	14580001	14680000	710	0.00106479	1	14580001	14680000	422	0.000799669	1	14580001	14680000	396	0.000652184
1	14590001	14690000	726	0.00107825	1	14590001	14690000	437	0.000809386	1	14590001	14690000	409	0.000651005
1	14600001	14700000	744	0.00109302	1	14600001	14700000	454	0.000837801	1	14600001	14700000	419	0.000661817
1	14610001	14710000	759	0.00112963	1	14610001	14710000	462	0.000863237	1	14610001	14710000	425	0.000690269
1	14620001	14720000	747	0.0011155	1	14620001	14720000	452	0.000838773	1	14620001	14720000	418	0.000672782
1	14630001	14730000	783	0.00114265	1	14630001	14730000	493	0.000885126	1	14630001	14730000	461	0.000714679
1	14640001	14740000	799	0.00116715	1	14640001	14740000	506	0.00092168	1	14640001	14740000	478	0.000758512
1	14650001	14750000	811	0.00119319	1	14650001	14750000	517	0.000951092	1	14650001	14750000	478	0.000743835
1	14660001	14760000	822	0.00119245	1	14660001	14760000	524	0.000942538	1	14660001	14760000	482	0.000723364
1	14670001	14770000	871	0.00124	1	14670001	14770000	563	0.00094649	1	14670001	14770000	510	0.000727038
1	14680001	14780000	882	0.00125119	1	14680001	14780000	579	0.000935645	1	14680001	14780000	521	0.000727416
1	14690001	14790000	873	0.00123871	1	14690001	14790000	567	0.000924473	1	14690001	14790000	516	0.000732297
1	14700001	14800000	857	0.00120867	1	14700001	14800000	563	0.000901584	1	14700001	14800000	507	0.00071063
1	14710001	14810000	870	0.0011977	1	14710001	14810000	574	0.000908049	1	14710001	14810000	511	0.000692736
1	14720001	14820000	885	0.00117559	1	14720001	14820000	590	0.000912481	1	14720001	14820000	525	0.000688561
1	14730001	14830000	840	0.00109795	1	14730001	14830000	558	0.000855879	1	14730001	14830000	491	0.000634946
1	14740001	14840000	816	0.001054	1	14740001	14840000	544	0.000812388	1	14740001	14840000	475	0.000572239
1	14750001	14850000	810	0.00102403	1	14750001	14850000	534	0.000777073	1	14750001	14850000	478	0.000583113
1	14760001	14860000	791	0.000990172	1	14760001	14860000	525	0.000762053	1	14760001	14860000	463	0.000567772
1	14770001	14870000	781	0.00096452	1	14770001	14870000	518	0.000772179	1	14770001	14870000	463	0.0005909
1	14780001	14880000	765	0.000951881	1	14780001	14880000	494	0.000764953	1	14780001	14880000	455	0.000605957
1	14790001	14890000	791	0.000978003	1	14790001	14890000	528	0.000800677	1	14790001	14890000	478	0.000626241
1	14800001	14900000	814	0.000996647	1	14800001	14900000	539	0.000823907	1	14800001	14900000	499	0.000661522
1	14810001	14910000	781	0.000959936	1	14810001	14910000	517	0.000780276	1	14810001	14910000	491	0.000660072
1	14820001	14920000	809	0.00100008	1	14820001	14920000	542	0.000816898	1	14820001	14920000	494	0.000662535
1	14830001	14930000	811	0.00103476	1	14830001	14930000	538	0.000843108	1	14830001	14930000	489	0.000662916
1	14840001	14940000	783	0.000976238	1	14840001	14940000	518	0.000802562	1	14840001	14940000	476	0.000642333
1	14850001	14950000	706	0.000877746	1	14850001	14950000	471	0.000721919	1	14850001	14950000	430	0.000568646
1	14860001	14960000	691	0.000858128	1	14860001	14960000	463	0.000703351	1	14860001	14960000	429	0.000557245
1	14870001	14970000	692	0.000839141	1	14870001	14970000	465	0.000708386	1	14870001	14970000	428	0.000529524
1	14880001	14980000	719	0.000866621	1	14880001	14980000	486	0.00076732	1	14880001	14980000	444	0.00056268
1	14890001	14990000	715	0.000853468	1	14890001	14990000	481	0.000776643	1	14890001	14990000	449	0.000560095
1	14900001	15000000	626	0.000769857	1	14900001	15000000	419	0.000687282	1	14900001	15000000	383	0.000467097
1	14910001	15010000	648	0.000799209	1	14910001	15010000	425	0.000688174	1	14910001	15010000	384	0.00045171
1	14920001	15020000	655	0.000840509	1	14920001	15020000	422	0.000724783	1	14920001	15020000	401	0.00050224
1	14930001	15030000	630	0.00079666	1	14930001	15030000	399	0.000670517	1	14930001	15030000	389	0.000470182
1	14940001	15040000	687	0.00086996	1	14940001	15040000	443	0.000738125	1	14940001	15040000	422	0.000518939
1	14950001	15050000	772	0.000976976	1	14950001	15050000	508	0.000839999	1	14950001	15050000	486	0.000585445
1	14960001	15060000	798	0.000999014	1	14960001	15060000	520	0.000860409	1	14960001	15060000	499	0.000602255
1	14970001	15070000	823	0.00105414	1	14970001	15070000	542	0.000920277	1	14970001	15070000	514	0.000637521
1	14980001	15080000	798	0.00102051	1	14980001	15080000	532	0.000887481	1	14980001	15080000	507	0.000614672
1	14990001	15090000	787	0.00102869	1	14990001	15090000	517	0.000836926	1	14990001	15090000	485	0.000579707
1	15000001	15100000	866	0.00110782	1	15000001	15100000	573	0.000881818	1	15000001	15100000	535	0.000624263
1	15010001	15110000	896	0.00115528	1	15010001	15110000	605	0.000921541	1	15010001	15110000	557	0.000665656
1	15020001	15120000	933	0.00116894	1	15020001	15120000	646	0.000936752	1	15020001	15120000	591	0.000691073
1	15030001	15130000	925	0.00115877	1	15030001	15130000	648	0.00093761	1	15030001	15130000	582	0.000691906
1	15040001	15140000	857	0.00108129	1	15040001	15140000	598	0.000866438	1	15040001	15140000	544	0.000658731
1	15050001	15150000	853	0.00106823	1	15050001	15150000	595	0.000839996	1	15050001	15150000	521	0.000647707
1	15060001	15160000	890	0.00112833	1	15060001	15160000	623	0.000872098	1	15060001	15160000	547	0.000697425
1	15070001	15170000	869	0.00109761	1	15070001	15170000	610	0.000835604	1	15070001	15170000	535	0.000677552
1	15080001	15180000	904	0.00115533	1	15080001	15180000	648	0.000901781	1	15080001	15180000	565	0.000709329
1	15090001	15190000	986	0.00124338	1	15090001	15190000	715	0.00101092	1	15090001	15190000	637	0.000806376
1	15100001	15200000	938	0.00119384	1	15100001	15200000	664	0.000983199	1	15100001	15200000	601	0.000780944
1	15110001	15210000	888	0.00112688	1	15110001	15210000	623	0.000940954	1	15110001	15210000	573	0.000741407
1	15120001	15220000	830	0.0010832	1	15120001	15220000	568	0.000873345	1	15120001	15220000	522	0.000701518
1	15130001	15230000	822	0.00105324	1	15130001	15230000	561	0.000843451	1	15130001	15230000	524	0.000690369
1	15140001	15240000	910	0.00115819	1	15140001	15240000	625	0.000923884	1	15140001	15240000	586	0.00074697
1	15150001	15250000	935	0.00119933	1	15150001	15250000	643	0.000972701	1	15150001	15250000	607	0.000787013
1	15160001	15260000	934	0.0012317	1	15160001	15260000	651	0.0010084	1	15160001	15260000	597	0.000809382
1	15170001	15270000	1002	0.00135026	1	15170001	15270000	697	0.00111587	1	15170001	15270000	642	0.000902582
1	15180001	15280000	966	0.00129084	1	15180001	15280000	658	0.00105957	1	15180001	15280000	605	0.000856165
1	15190001	15290000	891	0.00119767	1	15190001	15290000	602	0.000983105	1	15190001	15290000	541	0.000774928
1	15200001	15300000	896	0.0011937	1	15200001	15300000	620	0.000997967	1	15200001	15300000	555	0.000781496
1	15210001	15310000	937	0.00128952	1	15210001	15310000	647	0.00106268	1	15210001	15310000	579	0.00088462
1	15220001	15320000	965	0.00131433	1	15220001	15320000	665	0.00107943	1	15220001	15320000	605	0.000904784
1	15230001	15330000	1010	0.00140896	1	15230001	15330000	689	0.00114078	1	15230001	15330000	624	0.000965142
1	15240001	15340000	1005	0.00141355	1	15240001	15340000	677	0.00113861	1	15240001	15340000	608	0.000956007
1	15250001	15350000	966	0.00138161	1	15250001	15350000	641	0.00109208	1	15250001	15350000	581	0.000924996
1	15260001	15360000	918	0.00129295	1	15260001	15360000	605	0.00100653	1	15260001	15360000	552	0.000833466
1	15270001	15370000	884	0.00123829	1	15270001	15370000	575	0.000938834	1	15270001	15370000	522	0.000778512
1	15280001	15380000	900	0.00125399	1	15280001	15380000	591	0.000940009	1	15280001	15380000	552	0.000805068
1	15290001	15390000	871	0.00122766	1	15290001	15390000	567	0.00090423	1	15290001	15390000	532	0.000781825
1	15300001	15400000	899	0.00126334	1	15300001	15400000	584	0.000917253	1	15300001	15400000	545	0.000790077
1	15310001	15410000	927	0.00139382	1	15310001	15410000	605	0.00107344	1	15310001	15410000	568	0.000886233
1	15320001	15420000	960	0.00153344	1	15320001	15420000	637	0.00122816	1	15320001	15420000	600	0.00101507
1	15330001	15430000	976	0.00153962	1	15330001	15430000	655	0.00125461	1	15330001	15430000	626	0.00101561
1	15340001	15440000	1024	0.00161605	1	15340001	15440000	690	0.00133269	1	15340001	15440000	664	0.00107676
1	15350001	15450000	1105	0.00174998	1	15350001	15450000	759	0.00148192	1	15350001	15450000	731	0.00118771
1	15360001	15460000	1186	0.00190743	1	15360001	15460000	816	0.00163639	1	15360001	15460000	793	0.00130986
1	15370001	15470000	1176	0.0018809	1	15370001	15470000	802	0.0016266	1	15370001	15470000	790	0.00131215
1	15380001	15480000	1178	0.00191337	1	15380001	15480000	801	0.00165995	1	15380001	15480000	773	0.00135659
1	15390001	15490000	1173	0.00190964	1	15390001	15490000	805	0.00168292	1	15390001	15490000	767	0.00138358
1	15400001	15500000	1161	0.00191558	1	15400001	15500000	788	0.00168591	1	15400001	15500000	746	0.00139281
1	15410001	15510000	1160	0.00177971	1	15410001	15510000	786	0.00153575	1	15410001	15510000	736	0.00126743
1	15420001	15520000	1129	0.00168943	1	15420001	15520000	760	0.00143995	1	15420001	15520000	705	0.00116536
1	15430001	15530000	1118	0.0016838	1	15430001	15530000	752	0.00143346	1	15430001	15530000	682	0.0011583
1	15440001	15540000	1040	0.0015753	1	15440001	15540000	698	0.00133319	1	15440001	15540000	625	0.00107834
1	15450001	15550000	976	0.00143838	1	15450001	15550000	642	0.00119482	1	15450001	15550000	578	0.000969026
1	15460001	15560000	882	0.00126082	1	15460001	15560000	576	0.00105564	1	15460001	15560000	517	0.000859081
1	15470001	15570000	799	0.00114095	1	15470001	15570000	532	0.00095229	1	15470001	15570000	476	0.000781009
1	15480001	15580000	732	0.00102368	1	15480001	15580000	482	0.000837329	1	15480001	15580000	438	0.000676271
1	15490001	15590000	741	0.00100577	1	15490001	15590000	486	0.000816791	1	15490001	15590000	454	0.000674526
1	15500001	15600000	721	0.000959284	1	15500001	15600000	489	0.000803489	1	15500001	15600000	465	0.000688401
1	15510001	15610000	609	0.000795994	1	15510001	15610000	418	0.000684974	1	15510001	15610000	396	0.000580904
1	15520001	15620000	566	0.000681446	1	15520001	15620000	389	0.000595256	1	15520001	15620000	374	0.00051956
1	15530001	15630000	563	0.00066598	1	15530001	15630000	387	0.000582881	1	15530001	15630000	384	0.000509046
1	15540001	15640000	579	0.000686424	1	15540001	15640000	406	0.000610274	1	15540001	15640000	400	0.000531421
1	15550001	15650000	526	0.000630459	1	15550001	15650000	366	0.000555572	1	15550001	15650000	364	0.000482492
1	15560001	15660000	540	0.000639481	1	15560001	15660000	378	0.000570005	1	15560001	15660000	370	0.000485517
1	15570001	15670000	653	0.000827479	1	15570001	15670000	460	0.000720536	1	15570001	15670000	457	0.000637487
1	15580001	15680000	731	0.000955548	1	15580001	15680000	514	0.000840012	1	15580001	15680000	516	0.000729929
1	15590001	15690000	768	0.00102176	1	15590001	15690000	536	0.000905347	1	15590001	15690000	543	0.000739
1	15600001	15700000	788	0.0010538	1	15600001	15700000	558	0.000943937	1	15600001	15700000	556	0.000735779
1	15610001	15710000	891	0.00118251	1	15610001	15710000	632	0.00105476	1	15610001	15710000	625	0.000811811
1	15620001	15720000	885	0.0011829	1	15620001	15720000	626	0.00106642	1	15620001	15720000	625	0.000824396
1	15630001	15730000	883	0.00117475	1	15630001	15730000	632	0.00106325	1	15630001	15730000	620	0.000820757
1	15640001	15740000	866	0.00114908	1	15640001	15740000	615	0.00104901	1	15640001	15740000	605	0.000797655
1	15650001	15750000	932	0.0012533	1	15650001	15750000	661	0.001143	1	15650001	15750000	637	0.000874763
1	15660001	15760000	962	0.00132575	1	15660001	15760000	679	0.0011818	1	15660001	15760000	645	0.000906369
1	15670001	15770000	876	0.00119481	1	15670001	15770000	604	0.00106161	1	15670001	15770000	560	0.000770284
1	15680001	15780000	848	0.00115071	1	15680001	15780000	575	0.00100875	1	15680001	15780000	522	0.000726758
1	15690001	15790000	830	0.00114228	1	15690001	15790000	554	0.000960366	1	15690001	15790000	495	0.000734127
1	15700001	15800000	836	0.00116229	1	15700001	15800000	544	0.000924675	1	15700001	15800000	475	0.000708046
1	15710001	15810000	833	0.00116018	1	15710001	15810000	542	0.000919734	1	15710001	15810000	475	0.000715171
1	15720001	15820000	892	0.00123434	1	15720001	15820000	584	0.000963174	1	15720001	15820000	490	0.000732713
1	15730001	15830000	917	0.00126519	1	15730001	15830000	597	0.000959191	1	15730001	15830000	509	0.000741191
1	15740001	15840000	1010	0.00140816	1	15740001	15840000	669	0.00110093	1	15740001	15840000	566	0.000858483
1	15750001	15850000	1023	0.00142218	1	15750001	15850000	678	0.00106492	1	15750001	15850000	578	0.000862549
1	15760001	15860000	1062	0.00148566	1	15760001	15860000	700	0.00111804	1	15760001	15860000	618	0.00094597
1	15770001	15870000	1116	0.00153679	1	15770001	15870000	741	0.00114144	1	15770001	15870000	666	0.0009897
1	15780001	15880000	1142	0.00156835	1	15780001	15880000	784	0.00118277	1	15780001	15880000	686	0.00100759
1	15790001	15890000	1173	0.00159074	1	15790001	15890000	828	0.00125335	1	15790001	15890000	732	0.00105554
1	15800001	15900000	1173	0.00157851	1	15800001	15900000	834	0.00125818	1	15800001	15900000	739	0.00105134
1	15810001	15910000	1121	0.00151532	1	15810001	15910000	789	0.0011861	1	15810001	15910000	707	0.00100185
1	15820001	15920000	1117	0.00149675	1	15820001	15920000	792	0.00116329	1	15820001	15920000	711	0.000993232
1	15830001	15930000	1104	0.00150061	1	15830001	15930000	783	0.00117968	1	15830001	15930000	700	0.00100159
1	15840001	15940000	1045	0.00141457	1	15840001	15940000	743	0.00106305	1	15840001	15940000	680	0.000939279
1	15850001	15950000	1027	0.00136962	1	15850001	15950000	727	0.00103863	1	15850001	15950000	675	0.000913035
1	15860001	15960000	967	0.00126992	1	15860001	15960000	690	0.000935584	1	15860001	15960000	638	0.000812959
1	15870001	15970000	964	0.00125739	1	15870001	15970000	688	0.000952457	1	15870001	15970000	630	0.000799909
1	15880001	15980000	904	0.00117805	1	15880001	15980000	629	0.000858697	1	15880001	15980000	598	0.000734942
1	15890001	15990000	887	0.00115674	1	15890001	15990000	605	0.000789538	1	15890001	15990000	570	0.000690588
1	15900001	16000000	870	0.00113179	1	15900001	16000000	590	0.000756505	1	15900001	16000000	563	0.000684112
1	15910001	16010000	903	0.00119476	1	15910001	16010000	615	0.000776776	1	15910001	16010000	576	0.000693419
1	15920001	16020000	867	0.00115749	1	15920001	16020000	582	0.000738265	1	15920001	16020000	556	0.000652831
1	15930001	16030000	841	0.00109093	1	15930001	16030000	569	0.000708816	1	15930001	16030000	546	0.000623378
1	15940001	16040000	803	0.00102307	1	15940001	16040000	542	0.000656175	1	15940001	16040000	512	0.000561652
1	15950001	16050000	817	0.00104424	1	15950001	16050000	569	0.000694793	1	15950001	16050000	517	0.000580351
1	15960001	16060000	850	0.00108315	1	15960001	16060000	587	0.000728543	1	15960001	16060000	537	0.000616926
1	15970001	16070000	816	0.00106473	1	15970001	16070000	560	0.000673782	1	15970001	16070000	513	0.000596473
1	15980001	16080000	833	0.00107324	1	15980001	16080000	577	0.000692712	1	15980001	16080000	519	0.000604845
1	15990001	16090000	805	0.00103578	1	15990001	16090000	559	0.000666892	1	15990001	16090000	498	0.000569682
1	16000001	16100000	821	0.00106567	1	16000001	16100000	571	0.00068729	1	16000001	16100000	508	0.000599161
1	16010001	16110000	848	0.00110087	1	16010001	16110000	598	0.000780508	1	16010001	16110000	537	0.000674837
1	16020001	16120000	928	0.00123998	1	16020001	16120000	669	0.000922631	1	16020001	16120000	610	0.000823357
1	16030001	16130000	964	0.00132062	1	16030001	16130000	692	0.000967193	1	16030001	16130000	626	0.000878365
1	16040001	16140000	975	0.00134055	1	16040001	16140000	695	0.000965849	1	16040001	16140000	628	0.000880003
1	16050001	16150000	959	0.00132668	1	16050001	16150000	680	0.000941936	1	16050001	16150000	624	0.000872359
1	16060001	16160000	924	0.00125761	1	16060001	16160000	660	0.000896165	1	16060001	16160000	588	0.000804547
1	16070001	16170000	939	0.00126229	1	16070001	16170000	680	0.000925682	1	16070001	16170000	605	0.000816713
1	16080001	16180000	959	0.00128222	1	16080001	16180000	691	0.000947035	1	16080001	16180000	618	0.000838093
1	16090001	16190000	997	0.00134024	1	16090001	16190000	728	0.000991837	1	16090001	16190000	656	0.000880535
1	16100001	16200000	1000	0.00137257	1	16100001	16200000	730	0.00104045	1	16100001	16200000	667	0.000909916
1	16110001	16210000	958	0.00131516	1	16110001	16210000	691	0.000931286	1	16110001	16210000	631	0.000835126
1	16120001	16220000	859	0.00114674	1	16120001	16220000	604	0.000750841	1	16120001	16220000	541	0.000664821
1	16130001	16230000	844	0.00113524	1	16130001	16230000	586	0.00070431	1	16130001	16230000	536	0.000644808
1	16140001	16240000	881	0.00120811	1	16140001	16240000	615	0.000794912	1	16140001	16240000	562	0.000720742
1	16150001	16250000	899	0.0012215	1	16150001	16250000	623	0.00082572	1	16150001	16250000	574	0.000736838
1	16160001	16260000	948	0.00143236	1	16160001	16260000	666	0.00103685	1	16160001	16260000	627	0.000953889
1	16170001	16270000	926	0.00139463	1	16170001	16270000	654	0.00101113	1	16170001	16270000	620	0.000964841
1	16180001	16280000	887	0.00137055	1	16180001	16280000	635	0.00101495	1	16180001	16280000	600	0.000965943
1	16190001	16290000	837	0.00129591	1	16190001	16290000	590	0.000962937	1	16190001	16290000	559	0.000927442
1	16200001	16300000	837	0.00125592	1	16200001	16300000	587	0.000907173	1	16200001	16300000	562	0.000900256
1	16210001	16310000	848	0.00123631	1	16210001	16310000	592	0.000906594	1	16210001	16310000	568	0.000888606
1	16220001	16320000	878	0.00133967	1	16220001	16320000	626	0.00101706	1	16220001	16320000	602	0.000992428
1	16230001	16330000	925	0.00146148	1	16230001	16330000	657	0.00115681	1	16230001	16330000	640	0.00113361
1	16240001	16340000	886	0.00139015	1	16240001	16340000	625	0.00106228	1	16240001	16340000	606	0.00103967
1	16250001	16350000	872	0.00136577	1	16250001	16350000	617	0.00103492	1	16250001	16350000	583	0.000988758
1	16260001	16360000	833	0.00117205	1	16260001	16360000	582	0.000832461	1	16260001	16360000	543	0.000784562
1	16270001	16370000	850	0.00119918	1	16270001	16370000	593	0.000858284	1	16270001	16370000	545	0.000762642
1	16280001	16380000	867	0.00121053	1	16280001	16380000	595	0.000833921	1	16280001	16380000	554	0.000754206
1	16290001	16390000	897	0.00127647	1	16290001	16390000	616	0.000878054	1	16290001	16390000	571	0.000805348
1	16300001	16400000	896	0.00129607	1	16300001	16400000	607	0.000887364	1	16300001	16400000	561	0.000805889
1	16310001	16410000	884	0.00130989	1	16310001	16410000	604	0.000890544	1	16310001	16410000	566	0.000831758
1	16320001	16420000	873	0.00124198	1	16320001	16420000	593	0.000818483	1	16320001	16420000	555	0.000775414
1	16330001	16430000	788	0.00104729	1	16330001	16430000	544	0.000652209	1	16330001	16430000	490	0.000590656
1	16340001	16440000	831	0.0010944	1	16340001	16440000	576	0.000703721	1	16340001	16440000	524	0.000654908
1	16350001	16450000	829	0.00108391	1	16350001	16450000	576	0.000699052	1	16350001	16450000	536	0.000661697
1	16360001	16460000	808	0.00105998	1	16360001	16460000	564	0.000683591	1	16360001	16460000	521	0.000653971
1	16370001	16470000	821	0.0010728	1	16370001	16470000	568	0.000675736	1	16370001	16470000	521	0.000655201
1	16380001	16480000	836	0.00108857	1	16380001	16480000	578	0.000685917	1	16380001	16480000	531	0.000658289
1	16390001	16490000	864	0.00110544	1	16390001	16490000	599	0.000704568	1	16390001	16490000	557	0.000653714
1	16400001	16500000	879	0.00109466	1	16400001	16500000	635	0.000740995	1	16400001	16500000	563	0.0006545
1	16410001	16510000	880	0.00110625	1	16410001	16510000	639	0.00075412	1	16410001	16510000	550	0.00064766
1	16420001	16520000	877	0.00109862	1	16420001	16520000	639	0.000748991	1	16420001	16520000	537	0.000618105
1	16430001	16530000	876	0.00109491	1	16430001	16530000	632	0.000737113	1	16430001	16530000	530	0.000596741
1	16440001	16540000	841	0.00104988	1	16440001	16540000	601	0.000688387	1	16440001	16540000	497	0.000547656
1	16450001	16550000	819	0.00102263	1	16450001	16550000	586	0.000655342	1	16450001	16550000	482	0.00052147
1	16460001	16560000	809	0.00101812	1	16460001	16560000	564	0.000631567	1	16460001	16560000	477	0.000526401
1	16470001	16570000	795	0.00101621	1	16470001	16570000	544	0.000637389	1	16470001	16570000	466	0.000537188
1	16480001	16580000	813	0.00107403	1	16480001	16580000	564	0.0007013	1	16480001	16580000	483	0.000596523
1	16490001	16590000	755	0.000990965	1	16490001	16590000	527	0.000645516	1	16490001	16590000	441	0.000555335
1	16500001	16600000	735	0.000979839	1	16500001	16600000	502	0.000620098	1	16500001	16600000	435	0.000553478
1	16510001	16610000	725	0.000961335	1	16510001	16610000	483	0.000600705	1	16510001	16610000	425	0.000541569
1	16520001	16620000	725	0.000943768	1	16520001	16620000	465	0.00058625	1	16520001	16620000	433	0.000545506
1	16530001	16630000	784	0.00100483	1	16530001	16630000	513	0.000648007	1	16530001	16630000	477	0.000599587
1	16540001	16640000	812	0.00100448	1	16540001	16640000	539	0.000684411	1	16540001	16640000	509	0.000621311
1	16550001	16650000	813	0.00100471	1	16550001	16650000	533	0.000690545	1	16550001	16650000	512	0.000653127
1	16560001	16660000	848	0.00103629	1	16560001	16660000	565	0.000735981	1	16560001	16660000	534	0.000674041
1	16570001	16670000	838	0.00101485	1	16570001	16670000	568	0.000723037	1	16570001	16670000	529	0.000653162
1	16580001	16680000	858	0.00103616	1	16580001	16680000	573	0.000693183	1	16580001	16680000	534	0.000662029
1	16590001	16690000	887	0.00108461	1	16590001	16690000	582	0.000710455	1	16590001	16690000	554	0.00068051
1	16600001	16700000	837	0.00101723	1	16600001	16700000	537	0.00064154	1	16600001	16700000	516	0.000622365
1	16610001	16710000	844	0.00101325	1	16610001	16710000	547	0.000647459	1	16610001	16710000	533	0.000627467
1	16620001	16720000	880	0.00105287	1	16620001	16720000	593	0.000708092	1	16620001	16720000	561	0.000674857
1	16630001	16730000	872	0.00105219	1	16630001	16730000	589	0.000721423	1	16630001	16730000	561	0.0006977
1	16640001	16740000	795	0.000977454	1	16640001	16740000	534	0.000651725	1	16640001	16740000	511	0.000646508
1	16650001	16750000	776	0.000961893	1	16650001	16750000	521	0.000637695	1	16650001	16750000	499	0.000624975
1	16660001	16760000	765	0.000963854	1	16660001	16760000	525	0.000632689	1	16660001	16760000	497	0.000620956
1	16670001	16770000	784	0.000986553	1	16670001	16770000	537	0.000642646	1	16670001	16770000	519	0.000645965
1	16680001	16780000	789	0.00098069	1	16680001	16780000	550	0.000671664	1	16680001	16780000	536	0.000642696
1	16690001	16790000	813	0.00101493	1	16690001	16790000	565	0.000697016	1	16690001	16790000	557	0.00066209
1	16700001	16800000	842	0.00104688	1	16700001	16800000	597	0.000738633	1	16700001	16800000	592	0.000711123
1	16710001	16810000	849	0.00105069	1	16710001	16810000	600	0.000744464	1	16710001	16810000	584	0.000704522
1	16720001	16820000	795	0.000998451	1	16720001	16820000	552	0.000667007	1	16720001	16820000	544	0.000631862
1	16730001	16830000	765	0.000965296	1	16730001	16830000	523	0.000617017	1	16730001	16830000	512	0.000573387
1	16740001	16840000	860	0.00107725	1	16740001	16840000	602	0.000710162	1	16740001	16840000	580	0.000662197
1	16750001	16850000	925	0.00130002	1	16750001	16850000	651	0.000943027	1	16750001	16850000	624	0.000860392
1	16760001	16860000	1041	0.00170429	1	16760001	16860000	738	0.00139862	1	16760001	16860000	710	0.00129737
1	16770001	16870000	1065	0.00181532	1	16770001	16870000	760	0.0015226	1	16770001	16870000	731	0.00141886
1	16780001	16880000	1091	0.00192038	1	16780001	16880000	785	0.00164626	1	16780001	16880000	743	0.00152201
1	16790001	16890000	1121	0.00198264	1	16790001	16890000	831	0.00175711	1	16790001	16890000	768	0.00162622
1	16800001	16900000	1129	0.00202641	1	16800001	16900000	830	0.00177697	1	16800001	16900000	760	0.00163869
1	16810001	16910000	1055	0.00194213	1	16810001	16910000	782	0.00173406	1	16810001	16910000	715	0.0015969
1	16820001	16920000	1098	0.00201207	1	16820001	16920000	818	0.00185795	1	16820001	16920000	743	0.00168913
1	16830001	16930000	1108	0.0020342	1	16830001	16930000	833	0.0019187	1	16830001	16930000	758	0.0017687
1	16840001	16940000	1117	0.00214276	1	16840001	16940000	830	0.00198462	1	16840001	16940000	756	0.00185179
1	16850001	16950000	1094	0.00196507	1	16850001	16950000	818	0.00180244	1	16850001	16950000	741	0.00167822
1	16860001	16960000	992	0.0016043	1	16860001	16960000	740	0.0014138	1	16860001	16960000	666	0.00128552
1	16870001	16970000	923	0.00145064	1	16870001	16970000	685	0.00126775	1	16870001	16970000	608	0.0011292
1	16880001	16980000	871	0.00133815	1	16880001	16980000	641	0.00116551	1	16880001	16980000	571	0.00104635
1	16890001	16990000	860	0.00131523	1	16890001	16990000	628	0.00114388	1	16890001	16990000	548	0.00101463
1	16900001	17000000	849	0.00130715	1	16900001	17000000	629	0.00116759	1	16900001	17000000	543	0.00103059
1	16910001	17010000	951	0.00150199	1	16910001	17010000	705	0.00132402	1	16910001	17010000	624	0.00122282
1	16920001	17020000	967	0.0015651	1	16920001	17020000	706	0.00136686	1	16920001	17020000	635	0.00126682
1	16930001	17030000	963	0.00155578	1	16930001	17030000	698	0.00134227	1	16930001	17030000	637	0.00123402
1	16940001	17040000	954	0.00148542	1	16940001	17040000	692	0.0013222	1	16940001	17040000	635	0.0011947
1	16950001	17050000	946	0.00150114	1	16950001	17050000	692	0.00137115	1	16950001	17050000	621	0.00122729
1	16960001	17060000	966	0.00153125	1	16960001	17060000	703	0.00136824	1	16960001	17060000	628	0.00124538
1	16970001	17070000	1057	0.00170868	1	16970001	17070000	759	0.00148202	1	16970001	17070000	695	0.00139497
1	16980001	17080000	1091	0.0017045	1	16980001	17080000	781	0.00147634	1	16980001	17080000	724	0.00139378
1	16990001	17090000	1113	0.00183539	1	16990001	17090000	783	0.00153056	1	16990001	17090000	735	0.00145524
1	17000001	17100000	1187	0.00205047	1	17000001	17100000	823	0.00173125	1	17000001	17100000	780	0.00165232
1	17010001	17110000	1216	0.00225385	1	17010001	17110000	853	0.00195691	1	17010001	17110000	798	0.00182534
1	17020001	17120000	1299	0.00267034	1	17020001	17120000	924	0.00233077	1	17020001	17120000	869	0.00227116
1	17030001	17130000	1437	0.00317308	1	17030001	17130000	1041	0.00284375	1	17030001	17130000	975	0.00275107
1	17040001	17140000	1671	0.00410479	1	17040001	17140000	1241	0.00372323	1	17040001	17140000	1165	0.00362438
1	17050001	17150000	1866	0.00476031	1	17050001	17150000	1388	0.00434	1	17050001	17150000	1319	0.00421757
1	17060001	17160000	1925	0.00494892	1	17060001	17160000	1429	0.00454062	1	17060001	17160000	1367	0.00438552
1	17070001	17170000	1935	0.00498632	1	17070001	17170000	1455	0.00465215	1	17070001	17170000	1381	0.00445205
1	17080001	17180000	1914	0.00502982	1	17080001	17180000	1438	0.00467318	1	17080001	17180000	1353	0.00446445
1	17090001	17190000	1916	0.00502104	1	17090001	17190000	1452	0.00472282	1	17090001	17190000	1368	0.00450644
1	17100001	17200000	1935	0.00509253	1	17100001	17200000	1475	0.00478787	1	17100001	17200000	1387	0.00456033
1	17110001	17210000	2032	0.00537959	1	17110001	17210000	1548	0.00510949	1	17110001	17210000	1466	0.00485205
1	17120001	17220000	2051	0.00533486	1	17120001	17220000	1569	0.00513398	1	17120001	17220000	1479	0.0047498
1	17130001	17230000	2149	0.00567494	1	17130001	17230000	1643	0.00549092	1	17130001	17230000	1550	0.00510113
1	17140001	17240000	1976	0.00499893	1	17140001	17240000	1487	0.00486854	1	17140001	17240000	1406	0.00445546
1	17150001	17250000	1800	0.00441375	1	17150001	17250000	1337	0.00427801	1	17150001	17250000	1258	0.0038912
1	17160001	17260000	1771	0.00435457	1	17160001	17260000	1318	0.00423496	1	17160001	17260000	1223	0.00383377
1	17170001	17270000	1766	0.00445179	1	17170001	17270000	1313	0.00429586	1	17170001	17270000	1221	0.0039121
1	17180001	17280000	1809	0.00465459	1	17180001	17280000	1346	0.00450736	1	17180001	17280000	1259	0.00413689
1	17190001	17290000	1816	0.00477971	1	17190001	17290000	1349	0.0046369	1	17190001	17290000	1260	0.00425636
1	17200001	17300000	1838	0.00487319	1	17200001	17300000	1373	0.00473483	1	17200001	17300000	1270	0.00436713
1	17210001	17310000	1729	0.00453145	1	17210001	17310000	1285	0.00433055	1	17210001	17310000	1172	0.00400251
1	17220001	17320000	1559	0.00402609	1	17220001	17320000	1147	0.00378342	1	17220001	17320000	1033	0.00353805
1	17230001	17330000	1324	0.0032177	1	17230001	17330000	954	0.00292308	1	17230001	17330000	847	0.00270836
1	17240001	17340000	1184	0.00285126	1	17240001	17340000	846	0.00255959	1	17240001	17340000	753	0.00239695
1	17250001	17350000	1152	0.00279024	1	17250001	17350000	824	0.00247059	1	17250001	17350000	754	0.00239299
1	17260001	17360000	1129	0.0026436	1	17260001	17360000	802	0.00232755	1	17260001	17360000	746	0.00227405
1	17270001	17370000	1058	0.00236837	1	17270001	17370000	743	0.00207448	1	17270001	17370000	680	0.00199617
1	17280001	17380000	1080	0.00231821	1	17280001	17380000	768	0.00198103	1	17280001	17380000	695	0.00190891
1	17290001	17390000	1014	0.0020248	1	17290001	17390000	707	0.0016743	1	17290001	17390000	641	0.00163577
1	17300001	17400000	920	0.00163378	1	17300001	17400000	630	0.00130239	1	17300001	17400000	581	0.00123889
1	17310001	17410000	832	0.00133907	1	17310001	17410000	567	0.00104005	1	17310001	17410000	521	0.000970549
1	17320001	17420000	842	0.001354	1	17320001	17420000	575	0.00105778	1	17320001	17420000	538	0.00100238
1	17330001	17430000	800	0.00125852	1	17330001	17430000	544	0.000999246	1	17330001	17430000	509	0.000943951
1	17340001	17440000	865	0.00134699	1	17340001	17440000	588	0.00107223	1	17340001	17440000	542	0.000994109
1	17350001	17450000	892	0.00142922	1	17350001	17450000	617	0.00117505	1	17350001	17450000	559	0.0010455
1	17360001	17460000	832	0.00135742	1	17360001	17460000	573	0.00110253	1	17360001	17460000	515	0.000987369
1	17370001	17470000	775	0.00127582	1	17370001	17470000	536	0.00103844	1	17370001	17470000	488	0.000950164
1	17380001	17480000	622	0.000948779	1	17380001	17480000	413	0.000771403	1	17380001	17480000	381	0.000670526
1	17390001	17490000	627	0.000967677	1	17390001	17490000	417	0.00078432	1	17390001	17490000	383	0.000682961
1	17400001	17500000	600	0.000936265	1	17400001	17500000	395	0.000746001	1	17400001	17500000	364	0.00066622
1	17410001	17510000	633	0.0010239	1	17410001	17510000	409	0.000793158	1	17410001	17510000	386	0.000758783
1	17420001	17520000	660	0.00107532	1	17420001	17520000	440	0.000850228	1	17420001	17520000	405	0.000770464
1	17430001	17530000	834	0.00145868	1	17430001	17530000	566	0.00117577	1	17430001	17530000	550	0.00113313
1	17440001	17540000	799	0.00143907	1	17440001	17540000	562	0.00117933	1	17440001	17540000	539	0.00113878
1	17450001	17550000	821	0.00147172	1	17450001	17550000	563	0.00120349	1	17450001	17550000	540	0.00114539
1	17460001	17560000	908	0.00168907	1	17460001	17560000	624	0.001415	1	17460001	17560000	616	0.00136133
1	17470001	17570000	1018	0.00193936	1	17470001	17570000	712	0.00165178	1	17470001	17570000	691	0.00155951
1	17480001	17580000	1073	0.00201203	1	17480001	17580000	744	0.00170079	1	17480001	17580000	724	0.00161469
1	17490001	17590000	1075	0.00197035	1	17490001	17590000	754	0.00166899	1	17490001	17590000	727	0.00155492
1	17500001	17600000	1086	0.00199921	1	17500001	17600000	760	0.00167494	1	17500001	17600000	733	0.0015813
1	17510001	17610000	1079	0.00195223	1	17510001	17610000	755	0.00167285	1	17510001	17610000	727	0.0015274
1	17520001	17620000	1052	0.00189476	1	17520001	17620000	731	0.00161868	1	17520001	17620000	704	0.00150263
1	17530001	17630000	918	0.00159094	1	17530001	17630000	629	0.00133973	1	17530001	17630000	588	0.00121053
1	17540001	17640000	868	0.0014835	1	17540001	17640000	582	0.00124236	1	17540001	17640000	548	0.00111502
1	17550001	17650000	818	0.0013495	1	17550001	17650000	550	0.00112078	1	17550001	17650000	514	0.00100078
1	17560001	17660000	761	0.00116206	1	17560001	17660000	516	0.000949242	1	17560001	17660000	455	0.000795604
1	17570001	17670000	788	0.00115841	1	17570001	17670000	514	0.000950591	1	17570001	17670000	471	0.000826936
1	17580001	17680000	845	0.00137354	1	17580001	17680000	569	0.00119446	1	17580001	17680000	518	0.00106162
1	17590001	17690000	1050	0.00211199	1	17590001	17690000	713	0.00188209	1	17590001	17690000	666	0.00179074
1	17600001	17700000	1161	0.00246306	1	17600001	17700000	793	0.00223576	1	17600001	17700000	720	0.00206363
1	17610001	17710000	1198	0.00252728	1	17610001	17710000	805	0.00223444	1	17610001	17710000	727	0.00208036
1	17620001	17720000	1166	0.00248997	1	17620001	17720000	778	0.00219854	1	17620001	17720000	700	0.00204466
1	17630001	17730000	1095	0.00236984	1	17630001	17730000	735	0.00211107	1	17630001	17730000	654	0.00194549
1	17640001	17740000	1142	0.00246635	1	17640001	17740000	764	0.00215282	1	17640001	17740000	680	0.00201188
1	17650001	17750000	1227	0.0027538	1	17650001	17750000	840	0.0024653	1	17650001	17750000	750	0.00229594
1	17660001	17760000	1301	0.00301453	1	17660001	17760000	888	0.00269076	1	17660001	17760000	822	0.00257115
1	17670001	17770000	1330	0.00310393	1	17670001	17770000	924	0.00278259	1	17670001	17770000	828	0.0026184
1	17680001	17780000	1292	0.00296357	1	17680001	17780000	888	0.00261238	1	17680001	17780000	787	0.00242821
1	17690001	17790000	1056	0.00226263	1	17690001	17790000	723	0.00198757	1	17690001	17790000	630	0.00177369
1	17700001	17800000	1137	0.00251648	1	17700001	17800000	789	0.00222273	1	17700001	17800000	714	0.00204167
1	17710001	17810000	1245	0.00284348	1	17710001	17810000	883	0.00255482	1	17710001	17810000	803	0.0023534
1	17720001	17820000	1371	0.0031212	1	17720001	17820000	968	0.00278623	1	17720001	17820000	909	0.00260379
1	17730001	17830000	1528	0.00336447	1	17730001	17830000	1067	0.00294889	1	17730001	17830000	1011	0.00277693
1	17740001	17840000	1785	0.00416948	1	17740001	17840000	1279	0.00380705	1	17740001	17840000	1199	0.00352034
1	17750001	17850000	1774	0.00401195	1	17750001	17850000	1257	0.00359479	1	17750001	17850000	1179	0.00334799
1	17760001	17860000	1772	0.00394654	1	17760001	17860000	1256	0.00353282	1	17760001	17860000	1163	0.00322779
1	17770001	17870000	1768	0.00390213	1	17770001	17870000	1246	0.00345773	1	17770001	17870000	1169	0.003188
1	17780001	17880000	1879	0.00417765	1	17780001	17880000	1344	0.00376493	1	17780001	17880000	1261	0.00347286
1	17790001	17890000	2077	0.00448078	1	17790001	17890000	1487	0.00407638	1	17790001	17890000	1397	0.00376562
1	17800001	17900000	1940	0.00392328	1	17800001	17900000	1387	0.00355118	1	17800001	17900000	1302	0.00328737
1	17810001	17910000	1832	0.00356035	1	17810001	17910000	1323	0.00325204	1	17810001	17910000	1243	0.00302379
1	17820001	17920000	1750	0.00333595	1	17820001	17920000	1282	0.00307292	1	17820001	17920000	1189	0.00282546
1	17830001	17930000	1657	0.00315319	1	17830001	17930000	1220	0.0029542	1	17830001	17930000	1128	0.00270127
1	17840001	17940000	1416	0.0023145	1	17840001	17940000	1027	0.00208887	1	17840001	17940000	956	0.00192538
1	17850001	17950000	1278	0.00207786	1	17850001	17950000	934	0.00190731	1	17850001	17950000	871	0.00175423
1	17860001	17960000	1187	0.0018377	1	17860001	17960000	869	0.00167772	1	17860001	17960000	824	0.00158787
1	17870001	17970000	1043	0.0015492	1	17870001	17970000	774	0.00143958	1	17870001	17970000	739	0.00137432
1	17880001	17980000	856	0.00112075	1	17880001	17980000	631	0.00101653	1	17880001	17980000	611	0.000998135
1	17890001	17990000	681	0.000808595	1	17890001	17990000	511	0.000692006	1	17890001	17990000	483	0.000664857
1	17900001	18000000	654	0.000789007	1	17900001	18000000	471	0.00062446	1	17900001	18000000	459	0.000620755
1	17910001	18010000	592	0.000708977	1	17910001	18010000	416	0.000514724	1	17910001	18010000	413	0.000508698
1	17920001	18020000	522	0.000619039	1	17920001	18020000	360	0.000438345	1	17920001	18020000	359	0.000445592
1	17930001	18030000	494	0.000623232	1	17930001	18030000	350	0.000454533	1	17930001	18030000	347	0.000457899
1	17940001	18040000	466	0.00062331	1	17940001	18040000	323	0.000448176	1	17940001	18040000	329	0.000468536
1	17950001	18050000	511	0.000697818	1	17950001	18050000	356	0.000520078	1	17950001	18050000	365	0.00053475
1	17960001	18060000	503	0.000718985	1	17960001	18060000	350	0.000567725	1	17960001	18060000	347	0.000551497
1	17970001	18070000	513	0.000750139	1	17970001	18070000	351	0.000601124	1	17970001	18070000	349	0.000558933
1	17980001	18080000	571	0.000873358	1	17980001	18080000	394	0.000727643	1	17980001	18080000	379	0.000651932
1	17990001	18090000	667	0.00117788	1	17990001	18090000	458	0.000965321	1	17990001	18090000	453	0.000989645
1	18000001	18100000	733	0.00141739	1	18000001	18100000	520	0.00121043	1	18000001	18100000	498	0.00121196
1	18010001	18110000	837	0.00164185	1	18010001	18110000	590	0.00144264	1	18010001	18110000	568	0.00140107
1	18020001	18120000	956	0.00186779	1	18020001	18120000	669	0.00164185	1	18020001	18120000	633	0.00155973
1	18030001	18130000	1024	0.00202484	1	18030001	18130000	709	0.00175297	1	18030001	18130000	668	0.00167347
1	18040001	18140000	1129	0.00227383	1	18040001	18140000	769	0.0019787	1	18040001	18140000	728	0.00189991
1	18050001	18150000	1147	0.00230731	1	18050001	18150000	776	0.00198826	1	18050001	18150000	714	0.0018664
1	18060001	18160000	1294	0.00279208	1	18060001	18160000	875	0.00244391	1	18060001	18160000	810	0.00230482
1	18070001	18170000	1419	0.0030476	1	18070001	18170000	952	0.0026197	1	18070001	18170000	877	0.00249244
1	18080001	18180000	1468	0.00312283	1	18080001	18180000	976	0.00267102	1	18080001	18180000	909	0.00255928
1	18090001	18190000	1407	0.00294277	1	18090001	18190000	930	0.00255295	1	18090001	18190000	866	0.00235411
1	18100001	18200000	1349	0.00273961	1	18100001	18200000	898	0.00241182	1	18100001	18200000	830	0.00216943
1	18110001	18210000	1290	0.0026323	1	18110001	18210000	862	0.00231756	1	18110001	18210000	784	0.00209263
1	18120001	18220000	1200	0.00245745	1	18120001	18220000	801	0.00214958	1	18120001	18220000	731	0.00196863
1	18130001	18230000	1122	0.00226439	1	18130001	18230000	752	0.00199885	1	18130001	18230000	678	0.00179722
1	18140001	18240000	966	0.00193925	1	18140001	18240000	656	0.00172129	1	18140001	18240000	582	0.0015095
1	18150001	18250000	900	0.00183254	1	18150001	18250000	617	0.00164865	1	18150001	18250000	556	0.00147229
1	18160001	18260000	808	0.00142448	1	18160001	18260000	564	0.00124882	1	18160001	18260000	486	0.00107019
1	18170001	18270000	743	0.00127317	1	18170001	18270000	527	0.00113637	1	18170001	18270000	444	0.000927742
1	18180001	18280000	690	0.00116611	1	18180001	18280000	489	0.00101925	1	18180001	18280000	421	0.000833853
1	18190001	18290000	684	0.00110143	1	18190001	18290000	478	0.000934746	1	18190001	18290000	400	0.000751047
1	18200001	18300000	661	0.0010601	1	18200001	18300000	453	0.000871254	1	18200001	18300000	367	0.000706254
1	18210001	18310000	689	0.00108452	1	18210001	18310000	480	0.000890929	1	18210001	18310000	371	0.000687464
1	18220001	18320000	721	0.00113882	1	18220001	18320000	493	0.000928511	1	18220001	18320000	384	0.000708827
1	18230001	18330000	766	0.00124016	1	18230001	18330000	512	0.000983346	1	18230001	18330000	402	0.000778187
1	18240001	18340000	889	0.00146874	1	18240001	18340000	586	0.00113338	1	18240001	18340000	462	0.000919783
1	18250001	18350000	1023	0.00172227	1	18250001	18350000	675	0.00131471	1	18250001	18350000	534	0.00110944
1	18260001	18360000	1046	0.00178909	1	18260001	18360000	686	0.0013416	1	18260001	18360000	550	0.00117593
1	18270001	18370000	1070	0.00189571	1	18270001	18370000	698	0.00141627	1	18270001	18370000	564	0.00129658
1	18280001	18380000	1130	0.00209462	1	18280001	18380000	740	0.00160558	1	18280001	18380000	589	0.00147161
1	18290001	18390000	1195	0.0022828	1	18290001	18390000	791	0.00178571	1	18290001	18390000	639	0.00167026
1	18300001	18400000	1245	0.00237045	1	18300001	18400000	824	0.00187104	1	18300001	18400000	660	0.00174122
1	18310001	18410000	1197	0.00230317	1	18310001	18410000	781	0.00180411	1	18310001	18410000	637	0.00171987
1	18320001	18420000	1224	0.00234637	1	18320001	18420000	796	0.00181978	1	18320001	18420000	648	0.00177078
1	18330001	18430000	1249	0.00244929	1	18330001	18430000	813	0.00188884	1	18330001	18430000	680	0.00189003
1	18340001	18440000	1266	0.00254389	1	18340001	18440000	827	0.00201526	1	18340001	18440000	708	0.00205342
1	18350001	18450000	1277	0.00267724	1	18350001	18450000	848	0.00220364	1	18350001	18450000	741	0.00222469
1	18360001	18460000	1360	0.00295544	1	18360001	18460000	904	0.00247948	1	18360001	18460000	809	0.00249664
1	18370001	18470000	1396	0.00303331	1	18370001	18470000	928	0.00256826	1	18370001	18470000	844	0.00255605
1	18380001	18480000	1411	0.00309562	1	18380001	18480000	946	0.00264913	1	18380001	18480000	862	0.00263217
1	18390001	18490000	1340	0.00292395	1	18390001	18490000	891	0.0024836	1	18390001	18490000	807	0.00243515
1	18400001	18500000	1282	0.00287067	1	18400001	18500000	858	0.00246093	1	18400001	18500000	796	0.00241796
1	18410001	18510000	1311	0.00288048	1	18410001	18510000	878	0.0024711	1	18410001	18510000	815	0.00239186
1	18420001	18520000	1288	0.00283438	1	18420001	18520000	869	0.00246179	1	18420001	18520000	806	0.00234092
1	18430001	18530000	1232	0.00264018	1	18430001	18530000	836	0.00235839	1	18430001	18530000	771	0.00217976
1	18440001	18540000	1086	0.00230447	1	18440001	18540000	746	0.00207574	1	18440001	18540000	681	0.00186935
1	18450001	18550000	932	0.00190331	1	18450001	18550000	629	0.00169326	1	18450001	18550000	572	0.00150195
1	18460001	18560000	790	0.00154108	1	18460001	18560000	528	0.00139609	1	18460001	18560000	479	0.0011953
1	18470001	18570000	699	0.00132397	1	18470001	18570000	478	0.00124521	1	18470001	18570000	424	0.00103904
1	18480001	18580000	651	0.00119723	1	18480001	18580000	453	0.00113512	1	18480001	18580000	390	0.000896896
1	18490001	18590000	651	0.00123883	1	18490001	18590000	454	0.00118096	1	18490001	18590000	400	0.000978723
1	18500001	18600000	652	0.00120483	1	18500001	18600000	445	0.00113269	1	18500001	18600000	389	0.000924103
1	18510001	18610000	638	0.00123257	1	18510001	18610000	440	0.00117491	1	18510001	18610000	396	0.00101582
1	18520001	18620000	647	0.0013263	1	18520001	18620000	454	0.00128576	1	18520001	18620000	419	0.00112716
1	18530001	18630000	654	0.00140291	1	18530001	18630000	465	0.00135192	1	18530001	18630000	424	0.00118686
1	18540001	18640000	756	0.00161327	1	18540001	18640000	544	0.00155967	1	18540001	18640000	497	0.00138615
1	18550001	18650000	820	0.00171462	1	18550001	18650000	597	0.00166451	1	18550001	18650000	543	0.00147651
1	18560001	18660000	786	0.0016635	1	18560001	18660000	578	0.00160186	1	18560001	18660000	524	0.0014318
1	18570001	18670000	819	0.00175595	1	18570001	18670000	604	0.00169222	1	18570001	18670000	549	0.00152411
1	18580001	18680000	802	0.00168112	1	18580001	18680000	586	0.00162049	1	18580001	18680000	541	0.00147068
1	18590001	18690000	782	0.00158349	1	18590001	18690000	576	0.00155595	1	18590001	18690000	530	0.00137509
1	18600001	18700000	797	0.00162413	1	18600001	18700000	598	0.00162206	1	18600001	18700000	547	0.00141913
1	18610001	18710000	786	0.00162365	1	18610001	18710000	587	0.00161916	1	18610001	18710000	531	0.001399
1	18620001	18720000	765	0.00155783	1	18620001	18720000	575	0.00157009	1	18620001	18720000	511	0.0013409
1	18630001	18730000	805	0.0016303	1	18630001	18730000	605	0.00166251	1	18630001	18730000	536	0.00141564
1	18640001	18740000	771	0.00155684	1	18640001	18740000	576	0.00159266	1	18640001	18740000	507	0.00133421
1	18650001	18750000	814	0.0016733	1	18650001	18750000	600	0.0016967	1	18650001	18750000	525	0.00141188
1	18660001	18760000	834	0.00169781	1	18660001	18760000	617	0.00172476	1	18660001	18760000	528	0.00142259
1	18670001	18770000	824	0.00170918	1	18670001	18770000	605	0.00170224	1	18670001	18770000	524	0.00140925
1	18680001	18780000	830	0.00169009	1	18680001	18780000	601	0.00166162	1	18680001	18780000	529	0.00138127
1	18690001	18790000	896	0.00189821	1	18690001	18790000	649	0.00184042	1	18690001	18790000	571	0.00154902
1	18700001	18800000	852	0.00181114	1	18700001	18800000	609	0.00173127	1	18700001	18800000	545	0.00148972
1	18710001	18810000	879	0.00183898	1	18710001	18810000	625	0.00173743	1	18710001	18810000	571	0.0015133
1	18720001	18820000	960	0.00204452	1	18720001	18820000	684	0.00192574	1	18720001	18820000	633	0.00171777
1	18730001	18830000	1043	0.00224114	1	18730001	18830000	735	0.00207158	1	18730001	18830000	681	0.00187474
1	18740001	18840000	1114	0.00245052	1	18740001	18840000	785	0.00227768	1	18740001	18840000	728	0.00205901
1	18750001	18850000	1084	0.00240807	1	18750001	18850000	763	0.00223644	1	18750001	18850000	717	0.00205897
1	18760001	18860000	1093	0.00242647	1	18760001	18860000	762	0.00223753	1	18760001	18860000	735	0.0020746
1	18770001	18870000	1180	0.00260364	1	18770001	18870000	826	0.00241051	1	18770001	18870000	791	0.00223352
1	18780001	18880000	1269	0.00285963	1	18780001	18880000	897	0.00268437	1	18780001	18880000	844	0.00248547
1	18790001	18890000	1240	0.00282039	1	18790001	18890000	885	0.00262612	1	18790001	18890000	824	0.00245371
1	18800001	18900000	1347	0.00307093	1	18800001	18900000	960	0.00284343	1	18800001	18900000	894	0.002652
1	18810001	18910000	1363	0.00306698	1	18810001	18910000	964	0.0028039	1	18810001	18910000	886	0.00260352
1	18820001	18920000	1302	0.00281823	1	18820001	18920000	918	0.00253151	1	18820001	18920000	821	0.00231598
1	18830001	18930000	1230	0.00260404	1	18830001	18930000	876	0.00235257	1	18830001	18930000	786	0.00213881
1	18840001	18940000	1151	0.00234941	1	18840001	18940000	817	0.00208063	1	18840001	18940000	737	0.00191852
1	18850001	18950000	1284	0.00272127	1	18850001	18950000	933	0.00242328	1	18850001	18950000	839	0.00226617
1	18860001	18960000	1416	0.00306256	1	18860001	18960000	1042	0.00277417	1	18860001	18960000	920	0.00259401
1	18870001	18970000	1421	0.00307192	1	18870001	18970000	1033	0.00276216	1	18870001	18970000	915	0.00259586
1	18880001	18980000	1408	0.0030314	1	18880001	18980000	1004	0.00268492	1	18880001	18980000	911	0.00254038
1	18890001	18990000	1488	0.00326721	1	18890001	18990000	1059	0.00293389	1	18890001	18990000	975	0.00278329
1	18900001	19000000	1662	0.00389575	1	18900001	19000000	1211	0.003563	1	18900001	19000000	1125	0.00345335
1	18910001	19010000	1658	0.00400071	1	18910001	19010000	1214	0.00369234	1	18910001	19010000	1134	0.00358003
1	18920001	19020000	1710	0.00415334	1	18920001	19020000	1246	0.00381789	1	18920001	19020000	1201	0.00373681
1	18930001	19030000	1682	0.00410425	1	18930001	19030000	1218	0.00376377	1	18930001	19030000	1171	0.00369276
1	18940001	19040000	1674	0.0040872	1	18940001	19040000	1210	0.00374624	1	18940001	19040000	1152	0.00365048
1	18950001	19050000	1514	0.00362187	1	18950001	19050000	1066	0.00328993	1	18950001	19050000	1023	0.00319432
1	18960001	19060000	1395	0.00328205	1	18960001	19060000	965	0.00293932	1	18960001	19060000	953	0.00288441
1	18970001	19070000	1275	0.00297666	1	18970001	19070000	884	0.00265171	1	18970001	19070000	875	0.00262882
1	18980001	19080000	1195	0.00277381	1	18980001	19080000	841	0.00246952	1	18980001	19080000	822	0.00247835
1	18990001	19090000	1087	0.00243253	1	18990001	19090000	757	0.00212724	1	18990001	19090000	736	0.00215918
1	19000001	19100000	829	0.00159424	1	19000001	19100000	532	0.00128423	1	19000001	19100000	526	0.00130765
1	19010001	19110000	768	0.00140873	1	19010001	19110000	489	0.00111808	1	19010001	19110000	486	0.00115185
1	19020001	19120000	724	0.00130819	1	19020001	19120000	457	0.00104964	1	19020001	19120000	441	0.00108747
1	19030001	19130000	702	0.00127129	1	19030001	19130000	445	0.00101688	1	19030001	19130000	433	0.00106732
1	19040001	19140000	708	0.0013103	1	19040001	19140000	452	0.00105065	1	19040001	19140000	444	0.00113143
1	19050001	19150000	704	0.00130918	1	19050001	19150000	453	0.00105446	1	19050001	19150000	449	0.00114868
1	19060001	19160000	667	0.00124032	1	19060001	19160000	431	0.000991009	1	19060001	19160000	422	0.00108678
1	19070001	19170000	622	0.00114991	1	19070001	19170000	400	0.000929212	1	19070001	19170000	391	0.00100822
1	19080001	19180000	589	0.00107797	1	19080001	19180000	378	0.000851815	1	19080001	19180000	368	0.000920117
1	19090001	19190000	579	0.000997573	1	19090001	19190000	359	0.000787199	1	19090001	19190000	362	0.000848669
1	19100001	19200000	564	0.000969113	1	19100001	19200000	350	0.000769225	1	19100001	19200000	352	0.000843842
1	19110001	19210000	551	0.000925864	1	19110001	19210000	344	0.000729359	1	19110001	19210000	349	0.000838144
1	19120001	19220000	534	0.000877448	1	19120001	19220000	324	0.000681957	1	19120001	19220000	327	0.000773255
1	19130001	19230000	555	0.000922911	1	19130001	19230000	333	0.000693258	1	19130001	19230000	335	0.000778178
1	19140001	19240000	552	0.000888786	1	19140001	19240000	332	0.000675351	1	19140001	19240000	333	0.000747202
1	19150001	19250000	532	0.000862172	1	19150001	19250000	320	0.000657484	1	19150001	19250000	315	0.000706292
1	19160001	19260000	514	0.00084508	1	19160001	19260000	303	0.000647531	1	19160001	19260000	296	0.000675503
1	19170001	19270000	536	0.000893281	1	19170001	19270000	317	0.00068167	1	19170001	19270000	316	0.000725386
1	19180001	19280000	578	0.00095645	1	19180001	19280000	345	0.000742841	1	19180001	19280000	343	0.000811007
1	19190001	19290000	640	0.00107778	1	19190001	19290000	393	0.000838621	1	19190001	19290000	377	0.000890332
1	19200001	19300000	657	0.00115506	1	19200001	19300000	409	0.000912528	1	19200001	19300000	387	0.00091869
1	19210001	19310000	709	0.00128439	1	19210001	19310000	445	0.00100845	1	19210001	19310000	411	0.00100626
1	19220001	19320000	726	0.00140519	1	19220001	19320000	466	0.00110815	1	19220001	19320000	431	0.00113504
1	19230001	19330000	874	0.00191911	1	19230001	19330000	599	0.00163281	1	19230001	19330000	561	0.00167092
1	19240001	19340000	981	0.00230908	1	19240001	19340000	681	0.00201439	1	19240001	19340000	644	0.00200218
1	19250001	19350000	1123	0.00267978	1	19250001	19350000	780	0.00237076	1	19250001	19350000	745	0.00233458
1	19260001	19360000	1269	0.00306079	1	19260001	19360000	892	0.00272905	1	19260001	19360000	844	0.00267898
1	19270001	19370000	1381	0.00338431	1	19270001	19370000	984	0.003038	1	19270001	19370000	917	0.00295126
1	19280001	19380000	1432	0.00347912	1	19280001	19380000	1013	0.00310141	1	19280001	19380000	934	0.00298139
1	19290001	19390000	1457	0.00366017	1	19290001	19390000	1039	0.00328581	1	19290001	19390000	965	0.00315836
1	19300001	19400000	1571	0.00391672	1	19300001	19400000	1126	0.00349866	1	19300001	19400000	1055	0.00340055
1	19310001	19410000	1576	0.00385754	1	19310001	19410000	1111	0.00342451	1	19310001	19410000	1041	0.00329751
1	19320001	19420000	1579	0.00376265	1	19320001	19420000	1106	0.00336573	1	19320001	19420000	1027	0.00317852
1	19330001	19430000	1561	0.00361037	1	19330001	19430000	1069	0.00319458	1	19330001	19430000	980	0.00294981
1	19340001	19440000	1642	0.00374265	1	19340001	19440000	1115	0.00327534	1	19340001	19440000	1010	0.00303261
1	19350001	19450000	1692	0.00384944	1	19350001	19450000	1152	0.00336267	1	19350001	19450000	1026	0.00312261
1	19360001	19460000	1790	0.00398221	1	19360001	19460000	1219	0.00348746	1	19360001	19460000	1076	0.00318241
1	19370001	19470000	1886	0.00411688	1	19370001	19470000	1276	0.00359388	1	19370001	19470000	1128	0.00328119
1	19380001	19480000	1998	0.00441923	1	19380001	19480000	1362	0.00391956	1	19380001	19480000	1208	0.00354417
1	19390001	19490000	2094	0.00455636	1	19390001	19490000	1432	0.00405525	1	19390001	19490000	1263	0.00367788
1	19400001	19500000	2022	0.00434164	1	19400001	19500000	1384	0.00387683	1	19400001	19500000	1203	0.00346816
1	19410001	19510000	2185	0.00464436	1	19410001	19510000	1528	0.00425991	1	19410001	19510000	1323	0.00378785
1	19420001	19520000	2191	0.00466068	1	19420001	19520000	1559	0.00430619	1	19420001	19520000	1336	0.00383412
1	19430001	19530000	2071	0.00427615	1	19430001	19530000	1484	0.00397435	1	19430001	19530000	1272	0.00351888
1	19440001	19540000	1881	0.00375092	1	19440001	19540000	1350	0.00350054	1	19440001	19540000	1162	0.00308117
1	19450001	19550000	1763	0.00335403	1	19450001	19550000	1258	0.00310718	1	19450001	19550000	1083	0.00269206
1	19460001	19560000	1498	0.0027954	1	19460001	19560000	1068	0.00259026	1	19460001	19560000	917	0.00224423
1	19470001	19570000	1248	0.00226493	1	19470001	19570000	895	0.00212114	1	19470001	19570000	763	0.00180468
1	19480001	19580000	1041	0.00174979	1	19480001	19580000	755	0.00163715	1	19480001	19580000	641	0.00139447
1	19490001	19590000	779	0.0011801	1	19490001	19590000	567	0.00110643	1	19490001	19590000	474	0.000893963
1	19500001	19600000	690	0.000997545	1	19500001	19600000	509	0.000976793	1	19500001	19600000	417	0.000768512
1	19510001	19610000	499	0.00066952	1	19510001	19610000	361	0.000600154	1	19510001	19610000	299	0.000463875
1	19520001	19620000	433	0.000570923	1	19520001	19620000	297	0.000483466	1	19520001	19620000	267	0.000377184
1	19530001	19630000	356	0.000467365	1	19530001	19630000	237	0.000370532	1	19530001	19630000	210	0.000299278
1	19540001	19640000	335	0.000427886	1	19540001	19640000	226	0.000334753	1	19540001	19640000	194	0.000276074
1	19550001	19650000	285	0.000336678	1	19550001	19650000	206	0.000285928	1	19550001	19650000	173	0.000231079
1	19560001	19660000	397	0.000519017	1	19560001	19660000	288	0.000409069	1	19560001	19660000	251	0.000401027
1	19570001	19670000	431	0.000553769	1	19570001	19670000	315	0.000443747	1	19570001	19670000	274	0.000433719
1	19580001	19680000	422	0.000566596	1	19580001	19680000	315	0.000475686	1	19580001	19680000	274	0.000450465
1	19590001	19690000	441	0.000592192	1	19590001	19690000	329	0.000511627	1	19590001	19690000	289	0.000473722
1	19600001	19700000	435	0.000583712	1	19600001	19700000	322	0.000493316	1	19600001	19700000	289	0.000473474
1	19610001	19710000	371	0.000481846	1	19610001	19710000	276	0.000409813	1	19610001	19710000	249	0.000393428
1	19620001	19720000	341	0.000436989	1	19620001	19720000	255	0.000370054	1	19620001	19720000	227	0.000358724
1	19630001	19730000	413	0.00052159	1	19630001	19730000	308	0.000453374	1	19630001	19730000	273	0.000426074
1	19640001	19740000	405	0.000511904	1	19640001	19740000	303	0.000457983	1	19640001	19740000	266	0.000414214
1	19650001	19750000	428	0.000553363	1	19650001	19750000	308	0.000480109	1	19650001	19750000	278	0.000439414
1	19660001	19760000	367	0.000446813	1	19660001	19760000	264	0.000429209	1	19660001	19760000	239	0.000347103
1	19670001	19770000	401	0.000520572	1	19670001	19770000	291	0.000507508	1	19670001	19770000	261	0.000401701
1	19680001	19780000	457	0.000620661	1	19680001	19780000	324	0.000606257	1	19680001	19780000	293	0.000486067
1	19690001	19790000	545	0.000823441	1	19690001	19790000	384	0.000765562	1	19690001	19790000	350	0.000660146
1	19700001	19800000	686	0.00115695	1	19700001	19800000	484	0.00109298	1	19700001	19800000	447	0.000961704
1	19710001	19810000	815	0.00143362	1	19710001	19810000	580	0.00136411	1	19710001	19810000	526	0.00119023
1	19720001	19820000	911	0.00160219	1	19720001	19820000	644	0.00150916	1	19720001	19820000	592	0.00130925
1	19730001	19830000	989	0.00193492	1	19730001	19830000	703	0.00181001	1	19730001	19830000	645	0.00161985
1	19740001	19840000	1022	0.00199758	1	19740001	19840000	726	0.00187524	1	19740001	19840000	657	0.00165811
1	19750001	19850000	1041	0.00210128	1	19750001	19850000	738	0.00196198	1	19750001	19850000	669	0.00174481
1	19760001	19860000	1090	0.00223628	1	19760001	19860000	781	0.00210074	1	19760001	19860000	705	0.00183885
1	19770001	19870000	1183	0.00243763	1	19770001	19870000	835	0.00223575	1	19770001	19870000	770	0.00203066
1	19780001	19880000	1225	0.00251005	1	19780001	19880000	856	0.00227428	1	19780001	19880000	795	0.00208384
1	19790001	19890000	1335	0.00283205	1	19790001	19890000	932	0.00258488	1	19790001	19890000	875	0.00239241
1	19800001	19900000	1386	0.00293023	1	19800001	19900000	975	0.00263378	1	19800001	19900000	923	0.00247108
1	19810001	19910000	1337	0.00277935	1	19810001	19910000	928	0.0024655	1	19810001	19910000	883	0.00230953
1	19820001	19920000	1327	0.00272772	1	19820001	19920000	922	0.00242188	1	19820001	19920000	874	0.00228352
1	19830001	19930000	1218	0.0023511	1	19830001	19930000	842	0.00207728	1	19830001	19930000	803	0.00193463
1	19840001	19940000	1262	0.00241216	1	19840001	19940000	867	0.00210367	1	19840001	19940000	828	0.0019524
1	19850001	19950000	1439	0.00256621	1	19850001	19950000	1006	0.00225424	1	19850001	19950000	957	0.00205372
1	19860001	19960000	1422	0.00250508	1	19860001	19960000	982	0.00217616	1	19860001	19960000	927	0.00200751
1	19870001	19970000	1455	0.00252858	1	19870001	19970000	1016	0.0022385	1	19870001	19970000	934	0.00196831
1	19880001	19980000	1348	0.00236802	1	19880001	19980000	943	0.00208612	1	19880001	19980000	860	0.00182638
1	19890001	19990000	1272	0.00215025	1	19890001	19990000	894	0.00190689	1	19890001	19990000	804	0.00161413
1	19900001	20000000	1178	0.00192838	1	19900001	20000000	824	0.0017392	1	19900001	20000000	715	0.00141007
1	19910001	20010000	1224	0.00207226	1	19910001	20010000	856	0.00188379	1	19910001	20010000	749	0.00155859
1	19920001	20020000	1225	0.00216323	1	19920001	20020000	861	0.00198015	1	19920001	20020000	745	0.00162621
1	19930001	20030000	1261	0.00222208	1	19930001	20030000	878	0.00202662	1	19930001	20030000	761	0.00164588
1	19940001	20040000	1259	0.00223183	1	19940001	20040000	887	0.0020505	1	19940001	20040000	767	0.00167663
1	19950001	20050000	1188	0.00225194	1	19950001	20050000	815	0.00206006	1	19950001	20050000	727	0.00175761
1	19960001	20060000	1212	0.0023143	1	19960001	20060000	834	0.00212873	1	19960001	20060000	760	0.00182396
[truncated: 70,626 more rows]

## Sheet: Supplementary Data 4
Supplementary Data 3. Sliding window summary of SNP numbers and Tajima’s D values across in three durian populations.
		Pop1		Pop2		Pop3
Chr	Bin_start	Numbe of SNPS	TajimaD	Numbe of SNPS	TajimaD	Numbe of SNPS	TajimaD
1	0	65	-0.286215	47	0.696968	37	-2.22122
1	100000	94	-0.220668	61	0.854814	58	-1.41011
1	200000	119	-0.161124	81	0.610571	60	-1.58738
1	300000	164	-0.223804	121	0.60752	102	-0.835565
1	400000	81	-0.207802	60	0.911286	33	-2.30714
1	500000	173	-0.0741102	77	-0.133425	96	0.710631
1	600000	113	0.432855	68	0.555108	60	0.90399
1	700000	73	0.426154	38	0.683426	49	-0.550111
1	800000	71	-0.706688	56	-0.357656	49	-0.2519
1	900000	97	-0.851747	70	0.257236	56	-0.117491
1	1000000	133	-0.621867	101	0.0527029	99	-0.321191
1	1100000	362	-0.577393	280	0.518259	235	-0.0725868
1	1200000	252	-1.11217	185	-0.111625	172	-0.984113
1	1300000	100	0.0455021	67	1.21728	71	0.595332
1	1400000	151	0.529343	108	1.65825	96	1.10781
1	1500000	108	-0.412702	59	1.34516	62	-0.975558
1	1600000	82	0.797291	43	2.41971	53	2.08512
1	1700000	113	0.240966	52	0.878261	58	2.08797
1	1800000	157	0.203662	91	0.224966	106	1.41484
1	1900000	99	0.768708	47	1.40081	62	1.12087
1	2000000	137	0.930957	79	1.88882	86	1.51632
1	2100000	101	0.45153	61	0.925317	70	1.01459
1	2200000	247	-0.212839	159	0.906591	176	0.469447
1	2300000	121	0.709251	50	2.07482	66	1.34465
1	2400000	145	0.15446	54	0.60927	83	1.05738
1	2500000	222	0.661142	103	0.38487	137	0.82152
1	2600000	121	0.4778	65	1.47009	67	0.523238
1	2700000	109	0.138621	56	1.60082	67	0.256385
1	2800000	31	0.124849	23	1.34661	18	0.0830525
1	2900000	272	-0.329167	168	0.194206	172	-0.832878
1	3000000	179	0.232608	105	0.192855	91	1.48577
1	3100000	121	-0.184926	73	1.94126	40	-1.03218
1	3200000	221	-0.589817	168	0.772616	128	-0.865735
1	3300000	81	1.08662	27	1.50132	29	2.72428
1	3400000	299	0.41623	162	0.989961	160	1.33287
1	3500000	206	0.364761	136	1.18465	112	1.65327
1	3600000	122	1.13673	66	2.39463	49	2.45758
1	3700000	101	1.14844	51	0.642821	42	2.91026
1	3800000	332	0.582117	188	-0.753458	209	-1.55894
1	3900000	130	0.859912	55	0.0652226	66	-2.33548
1	4000000	158	0.251118	59	0.769074	60	-2.29649
1	4100000	170	0.562226	77	0.693424	90	-0.230761
1	4200000	191	0.417473	72	0.272937	101	0.681072
1	4300000	126	1.18741	59	2.27125	65	1.19241
1	4400000	162	0.443779	69	2.48052	69	-2.26861
1	4500000	217	-0.0736846	130	0.464855	114	-0.946679
1	4600000	161	-0.0397016	90	0.926552	63	-1.52535
1	4700000	285	-0.547214	168	-0.250522	139	0.16552
1	4800000	273	1.06936	164	1.20682	164	0.607716
1	4900000	158	1.15853	73	1.46627	79	0.354272
1	5000000	153	1.28394	72	1.82977	79	0.932808
1	5100000	149	0.689532	61	0.0185674	50	-0.387641
1	5200000	200	0.740815	100	0.85628	116	0.902293
1	5300000	192	0.390489	72	1.11715	104	-0.224765
1	5400000	345	-0.396052	212	0.113582	239	-0.186845
1	5500000	289	0.0550249	155	1.09223	187	0.00223147
1	5600000	511	0.250745	330	-0.248359	360	0.793686
1	5700000	220	0.511891	125	1.5483	145	0.697765
1	5800000	195	0.830699	117	1.32984	129	0.78235
1	5900000	258	0.749392	141	0.910112	156	0.255445
1	6000000	181	1.01015	100	1.70693	100	0.0706434
1	6100000	160	1.01961	97	2.41931	86	1.03995
1	6200000	235	0.43366	159	1.40012	149	0.450778
1	6300000	255	0.627583	149	1.92492	141	0.0634987
1	6400000	410	0.379629	229	0.747976	265	1.36873
1	6500000	275	0.438637	175	0.983078	159	-0.325398
1	6600000	348	0.152433	184	1.6773	165	-0.618425
1	6700000	322	0.289161	191	1.57983	156	0.669185
1	6800000	279	0.487383	173	1.20679	152	0.343698
1	6900000	240	0.804288	153	1.45139	150	0.894755
1	7000000	365	-0.169969	286	0.059512	282	-0.326336
1	7100000	440	0.815767	350	1.55493	229	2.43096
1	7200000	381	0.508912	263	0.991289	233	0.610928
1	7300000	293	0.711024	221	1.39871	173	-0.686058
1	7400000	373	0.219073	229	1.04302	210	0.741752
1	7500000	702	0.0919438	519	0.941852	473	0.528629
1	7600000	359	0.0682148	196	1.04409	220	0.355154
1	7700000	521	0.284552	391	-0.00912286	379	0.153777
1	7800000	192	1.20013	115	1.99036	117	1.58823
1	7900000	105	1.54463	75	2.23689	72	1.43239
1	8000000	231	0.940549	124	0.603869	101	2.31279
1	8100000	529	-0.205836	326	0.0225849	311	0.0280967
1	8200000	293	0.56383	174	1.27731	152	1.15252
1	8300000	351	0.561861	202	1.09473	209	-0.168011
1	8400000	104	1.14508	60	1.17214	57	1.43954
1	8500000	231	0.578884	140	1.39468	148	0.517419
1	8600000	171	0.424557	90	2.37567	84	-1.45213
1	8700000	379	-0.437999	213	0.180688	216	-1.67671
1	8800000	519	-0.375188	287	-0.184195	350	-1.29145
1	8900000	315	0.377132	202	0.822426	191	-0.839486
1	9000000	230	0.762758	155	0.982838	152	1.06271
1	9100000	257	0.0211484	184	0.0652253	194	-0.466929
1	9200000	166	0.426835	115	0.786849	104	0.350442
1	9300000	165	0.860922	99	2.00845	91	2.40558
1	9400000	146	0.445296	96	2.22462	84	0.657766
1	9500000	246	0.858629	122	1.59121	120	-0.389048
1	9600000	435	0.209437	267	0.698289	247	0.479746
1	9700000	332	0.3805	220	0.949395	200	0.248685
1	9800000	209	0.582173	144	1.59509	115	0.419624
1	9900000	261	1.43181	167	1.0384	171	2.19329
1	10000000	264	0.922858	159	1.97674	136	2.14969
1	10100000	217	0.687898	142	1.17787	101	1.6291
1	10200000	372	0.334579	231	1.76482	170	2.44424
1	10300000	270	0.342031	165	2.0814	122	2.70802
1	10400000	360	0.0630998	247	1.97344	98	0.0694745
1	10500000	390	-0.2072	279	1.10075	213	1.24659
1	10600000	204	0.15564	124	1.79572	88	1.87037
1	10700000	235	1.01918	117	2.32194	101	-0.381088
1	10800000	272	0.935397	108	1.94559	140	1.34739
1	10900000	284	0.409293	177	0.949641	162	0.416884
1	11000000	115	0.98038	64	3.15308	55	2.50336
1	11100000	144	1.26363	75	1.08247	78	1.21081
1	11200000	260	-0.0106713	175	0.578443	143	1.05175
1	11300000	186	0.975161	118	1.72567	82	0.924007
1	11400000	191	0.776474	129	0.982421	86	2.07853
1	11500000	237	0.747941	117	1.43608	97	1.1034
1	11600000	158	0.057667	79	1.85065	76	1.11597
1	11700000	328	0.381069	192	1.64681	173	0.916327
1	11800000	246	0.485412	149	1.86707	106	1.20194
1	11900000	310	0.313688	246	1.21776	164	-0.155187
1	12000000	286	1.11277	178	1.60573	165	0.361818
1	12100000	256	1.54511	161	1.43873	137	-0.511099
1	12200000	335	1.40766	265	0.569725	249	1.73188
1	12300000	175	0.17141	122	0.248532	101	0.666915
1	12400000	452	0.441837	270	0.253385	249	1.96767
1	12500000	551	-0.0172234	370	0.170229	321	-0.0569451
1	12600000	480	0.423588	335	0.491533	282	-0.00109801
1	12700000	472	0.55511	317	0.545198	276	-0.138766
1	12800000	309	0.0621006	207	0.0201308	178	-0.3913
1	12900000	348	0.228058	201	0.874721	208	1.68904
1	13000000	209	0.0702182	100	1.05301	113	2.47892
1	13100000	307	0.0853734	188	1.18685	155	0.246142
1	13200000	157	-0.731962	116	0.0266463	101	-0.504135
1	13300000	51	-1.04164	36	0.448649	36	-0.376587
1	13400000	6	-0.268226	5	2.15376	5	0.220687
1	13500000	245	-0.667133	149	-0.0273698	135	-0.303857
1	13600000	593	-0.132188	339	0.104567	296	-0.270786
1	13700000	491	-0.313484	276	-0.165622	254	-1.53493
1	13800000	497	-0.402996	282	-0.232195	251	-1.17466
1	13900000	567	-0.307191	304	-0.0547598	292	-1.17457
1	14000000	623	-0.175208	355	-0.93942	346	-1.29631
1	14100000	669	-0.297799	420	0.0579722	382	-0.8917
1	14200000	579	-0.0806595	331	0.187972	283	-0.569884
1	14300000	559	-0.480463	321	-0.102885	290	-1.48449
1	14400000	636	-0.604182	390	-0.583474	377	-1.44051
1	14500000	733	-0.607041	439	-0.51863	423	-1.1949
1	14600000	744	-0.583008	454	-0.516559	419	-0.892176
1	14700000	857	-0.654989	563	-0.864917	507	-1.15523
1	14800000	814	-0.932634	539	-0.941494	499	-1.25554
1	14900000	626	-0.942453	419	-0.782278	383	-1.46094
1	15000000	866	-0.81769	573	-0.991874	535	-1.54837
1	15100000	938	-0.848929	664	-1.03439	601	-1.30835
1	15200000	896	-0.741114	620	-0.859856	555	-1.1103
1	15300000	899	-0.613492	584	-0.903896	545	-1.02611
1	15400000	1161	-0.139283	788	0.0370613	746	-0.289786
1	15500000	721	-0.685502	489	-0.809156	465	-0.980339
1	15600000	788	-0.658561	558	-0.72103	556	-1.21853
1	15700000	836	-0.637853	544	-0.720778	475	-1.04062
1	15800000	1173	-0.583817	834	-1.01588	739	-1.1223
1	15900000	870	-0.705721	590	-1.40611	563	-1.50162
1	16000000	821	-0.703828	571	-1.53631	508	-1.53846
1	16100000	1000	-0.565307	730	-1.16493	667	-1.2322
1	16200000	837	-0.246244	587	-0.943868	562	-0.807682
1	16300000	896	-0.374156	607	-1.10256	561	-1.09323
1	16400000	879	-0.793924	635	-1.60398	563	-1.52978
1	16500000	735	-0.632319	502	-1.50557	435	-1.36086
1	16600000	837	-0.786261	537	-1.55454	516	-1.47686
1	16700000	842	-0.760919	597	-1.45461	592	-1.39857
1	16800000	1129	0.260112	830	0.0561568	760	0.10342
1	16900000	849	-0.263475	629	-0.339776	543	-0.33214
1	17000000	1187	0.0621989	823	0.0294731	780	0.0490205
1	17100000	1935	1.76333	1475	1.93899	1387	2.01147
1	17200000	1838	1.77136	1373	2.23432	1270	2.25332
1	17300000	920	0.114804	630	-0.0302275	581	0.0721911
1	17400000	600	-0.248499	395	-0.348539	364	-0.44741
1	17500000	1086	0.329052	760	0.194057	733	0.153262
1	17600000	1161	0.785112	793	1.16855	720	1.27262
1	17700000	1137	1.00923	789	1.25137	714	1.3342
1	17800000	1940	0.66397	1387	0.882923	1302	0.845146
1	17900000	654	-0.874098	471	-1.21682	459	-1.1474
1	18000000	733	0.468229	520	0.521737	498	0.685581
1	18100000	1349	0.618828	898	0.978187	830	0.842968
1	18200000	661	-0.180604	453	-0.264864	367	-0.250513
1	18300000	1245	0.329911	824	0.260705	660	0.820771
1	18400000	1282	1.02563	858	1.35502	796	1.55646
1	18500000	652	0.419057	445	0.765592	389	0.514565
1	18600000	797	0.836494	598	0.984666	547	1.02162
1	18700000	852	0.963939	609	1.19758	545	1.18603
1	18800000	1347	1.17103	960	1.4344	894	1.48551
1	18900000	1662	1.20053	1211	1.44681	1125	1.62529
1	19000000	829	0.433743	532	0.664262	526	0.664337
1	19100000	564	0.11193	350	0.447439	352	0.499752
1	19200000	657	0.167739	409	0.344126	387	0.443986
1	19300000	1571	1.51205	1126	1.76303	1055	1.94386
1	19400000	2022	0.833135	1384	1.22953	1203	1.34855
1	19500000	690	-0.5073	509	-0.227039	417	-0.458027
1	19600000	435	-0.63834	322	-0.687221	289	-0.812477
1	19700000	686	0.0390511	484	0.234563	447	0.128322
1	19800000	1386	0.803196	975	1.03418	923	0.982222
1	19900000	1178	-0.153345	824	-0.00559385	715	-0.242021
1	20000000	1080	0.503206	743	0.870716	723	0.524768
1	20100000	1221	-0.0808975	876	-0.00888083	826	-0.0949383
1	20200000	1100	-0.221394	693	-0.514147	695	-0.740606
1	20300000	1047	0.481914	738	0.656124	673	0.473464
1	20400000	968	-0.807116	640	-0.650198	575	-0.932439
1	20500000	1062	0.238059	699	0.308155	693	0.311916
1	20600000	781	-0.0970655	521	-0.147195	491	-0.460613
1	20700000	1073	0.0654564	742	0.276786	636	0.032886
1	20800000	1783	1.1111	1311	1.42119	1177	1.56047
1	20900000	980	-0.43723	622	-0.361423	579	-0.566522
1	21000000	1162	0.0766269	777	0.198731	680	0.165501
1	21100000	1285	0.278963	909	0.373738	806	0.465594
1	21200000	1532	1.18715	1124	1.65529	1044	1.68624
1	21300000	1024	0.660425	748	1.0267	687	0.925638
1	21400000	1979	1.08026	1482	1.46456	1367	1.50183
1	21500000	1808	1.2167	1361	1.55479	1254	1.48768
1	21600000	988	0.421632	715	0.60609	669	0.586225
1	21700000	710	-0.0482163	530	0.211119	490	-0.0901684
1	21800000	556	-0.115796	418	-0.112012	391	-0.126772
1	21900000	418	-0.109985	309	-0.263027	278	-0.263627
1	22000000	1353	0.708836	978	0.889236	917	1.09654
1	22100000	1168	0.239233	801	0.199418	754	0.449182
1	22200000	996	0.513525	680	0.585397	665	0.724474
1	22300000	1823	0.394349	1231	0.430745	1185	0.704906
1	22400000	1981	1.45684	1473	1.70232	1409	1.88843
1	22500000	1580	0.812248	1139	0.936717	1067	1.0912
1	22600000	1093	0.711692	846	0.73339	771	0.845471
1	22700000	1070	0.375645	734	0.547199	717	0.459992
1	22800000	1206	0.82639	907	1.25086	828	1.19844
1	22900000	1152	0.33675	841	0.732016	763	0.80555
1	23000000	1379	0.0976071	962	0.27082	886	0.188483
1	23100000	1135	-0.0446973	793	0.151724	717	-0.27116
1	23200000	1644	1.01615	1156	1.24167	1155	1.42387
1	23300000	1697	0.434755	1178	0.597628	1071	0.635225
1	23400000	883	-0.317884	634	0.0202016	545	-0.0796166
1	23500000	939	-0.204235	689	-0.25103	581	-0.41509
1	23600000	598	-0.77681	403	-0.909272	312	-1.36601
1	23700000	607	-0.857511	387	-0.831264	336	-1.29046
1	23800000	750	-0.680402	530	-0.705562	439	-1.07213
1	23900000	802	-0.629824	533	-0.580436	506	-0.940506
1	24000000	940	-0.582069	652	-0.66585	693	-0.934728
1	24100000	1013	-0.249524	675	-0.345565	689	-0.488313
1	24200000	972	-0.713428	670	-0.908342	633	-1.20591
1	24300000	1199	-0.47634	830	-0.249317	767	-0.507918
1	24400000	803	-0.480154	584	-0.45299	576	-0.775931
1	24500000	827	-0.685449	559	-0.636764	549	-0.808382
1	24600000	642	-0.637295	438	-0.748971	402	-0.993128
1	24700000	726	-1.04369	477	-0.95146	467	-1.28531
1	24800000	796	-0.936364	577	-0.856722	521	-1.00209
1	24900000	108	-0.633542	71	-0.15823	64	-0.650944
1	25000000	936	-0.52731	680	-0.342132	628	-0.422681
1	25100000	349	0.212755	219	0.615314	198	1.03577
1	25200000	727	-0.691345	502	-0.379673	453	-0.717261
1	25300000	342	0.308102	174	0.873144	138	0.890016
1	25400000	456	0.524237	291	0.884292	273	1.33479
1	25500000	326	0.525465	176	0.505273	143	-0.453965
1	25600000	624	-0.346717	402	-0.688419	357	-0.504353
1	25700000	363	-0.342572	222	-0.322325	195	-0.390573
1	25800000	459	-0.0535146	259	-0.0267776	246	-0.387599
1	25900000	472	-0.162427	233	0.287843	250	0.149009
1	26000000	408	0.632159	214	0.846332	188	1.69415
1	26100000	509	-0.125922	289	-0.184858	287	0.758557
1	26200000	638	0.0842886	418	0.290189	370	0.92092
1	26300000	537	0.237209	361	0.0177248	340	1.03061
1	26400000	263	0.368694	112	-0.270927	120	0.577424
1	26500000	361	0.178372	168	0.849958	174	1.23851
1	26600000	288	1.98203	120	0.0628796	117	-0.0752897
1	26700000	473	0.736155	302	0.986162	259	1.46739
1	26800000	243	1.69274	161	2.10426	143	1.64865
1	26900000	329	0.54511	201	1.40741	206	-0.391637
1	27000000	207	0.753018	88	1.06274	110	-0.43638
1	27100000	302	0.551474	186	0.844795	185	0.905171
1	27200000	268	0.842884	165	1.52872	145	2.14302
1	27300000	205	1.04923	136	1.71469	115	2.50708
1	27400000	314	0.449194	219	1.87965	169	0.0597283
1	27500000	406	1.51221	297	2.09034	298	1.90198
1	27600000	533	-0.431451	382	0.836965	339	-0.383504
1	27700000	517	-0.361125	298	0.994892	278	0.0179287
1	27800000	314	0.311606	192	1.72458	183	0.546032
1	27900000	295	0.549452	189	1.40652	192	1.23485
1	28000000	256	0.408043	149	2.03358	126	2.66104
1	28100000	515	0.360908	351	1.32653	312	1.01545
1	28200000	306	1.15979	221	2.1755	201	1.66085
1	28300000	481	0.866171	358	1.54216	324	0.927073
1	28400000	659	-0.00507157	474	0.337122	474	0.175093
1	28500000	580	-0.454808	437	0.477538	427	-0.0356914
1	28600000	496	0.0751687	391	1.07794	337	0.121427
1	28700000	425	-0.220112	337	0.113171	312	0.124671
1	28800000	521	0.178794	394	0.65359	364	0.235823
1	28900000	243	-0.0809947	171	0.765317	157	-0.680476
1	29000000	144	1.31745	119	1.52937	94	-0.787795
1	29100000	324	1.26956	250	1.81739	215	0.787047
1	29200000	332	0.569919	237	1.47245	239	1.44078
1	29300000	493	-0.612825	372	-0.0769757	344	-0.229511
1	29400000	179	0.9701	132	1.86772	123	0.107715
1	29500000	261	-0.384099	199	0.011222	166	-1.1493
1	29600000	311	1.70819	250	2.32636	221	2.07464
1	29700000	425	-0.186715	318	0.220459	266	0.728568
1	29800000	417	-0.596762	314	0.0371153	296	0.51494
1	29900000	439	-0.498869	308	0.221953	279	0.552865
1	30000000	358	-0.175005	236	0.963325	230	1.92491
1	30100000	278	-0.0370401	194	0.621345	163	0.833784
1	30200000	211	-0.205155	128	0.818911	128	1.27549
1	30300000	222	0.599195	145	2.07393	137	1.82739
1	30400000	471	0.927773	375	1.35551	352	1.40237
1	30500000	432	2.00691	333	2.60523	304	2.7681
1	30600000	353	1.33992	263	1.71926	259	1.75023
1	30700000	317	0.237518	180	0.593294	171	1.38764
1	30800000	440	0.634225	340	1.18481	333	1.46841
1	30900000	301	-0.159037	181	0.940866	191	0.284745
1	31000000	357	2.21111	276	2.4867	275	2.59594
1	31100000	304	0.745055	216	1.28627	215	1.12029
1	31200000	271	1.08938	211	0.963036	208	0.738104
1	31300000	272	1.13973	204	1.17098	182	1.30545
1	31400000	446	0.305206	324	0.4967	310	0.270245
1	31500000	481	1.64315	379	1.94725	363	1.44499
1	31600000	454	0.609707	343	0.839588	314	1.07298
1	31700000	443	0.809904	326	1.30599	300	0.962901
1	31800000	512	0.548228	393	0.803433	366	-0.163877
1	31900000	459	0.0348503	322	-0.237909	362	-1.27075
1	32000000	448	2.15924	357	2.10023	352	1.36803
1	32100000	468	1.61792	359	2.15503	328	0.751594
1	32200000	531	2.35237	418	2.58135	358	1.83853
1	32300000	477	1.55957	359	2.22326	314	0.989676
1	32400000	569	2.63078	458	2.91535	442	2.28862
1	32500000	337	0.0616004	238	0.247291	240	-0.749871
1	32600000	321	0.619337	214	1.3192	183	-1.11858
1	32700000	371	1.75347	279	2.08369	254	0.860659
1	32800000	497	1.57033	369	1.93054	372	0.750989
1	32900000	435	0.83401	253	1.63448	261	0.292635
1	33000000	466	1.72549	335	2.09458	315	0.882419
1	33100000	575	1.33941	413	1.93078	408	1.25143
1	33200000	300	0.989856	182	1.56162	190	1.31522
1	33300000	750	1.81431	543	2.24299	587	1.8774
1	33400000	547	0.570504	376	0.845193	398	0.186658
1	33500000	447	1.41437	322	1.75246	310	1.36057
1	33600000	387	0.830858	290	0.897731	287	0.305899
1	33700000	376	0.851032	286	1.4545	259	0.832979
1	33800000	398	0.742634	299	0.985572	279	0.711863
1	33900000	605	1.78616	457	2.02832	447	1.71941
1	34000000	513	1.42946	408	1.54729	370	1.62709
1	34100000	674	1.90039	534	2.0121	514	1.9452
1	34200000	375	1.05914	208	1.95664	258	1.48908
1	34300000	640	2.18942	506	2.66293	484	2.562
1	34400000	553	1.38821	405	1.79516	398	1.61509
1	34500000	369	1.53953	270	1.69661	266	1.67387
1	34600000	312	0.8778	220	1.12231	210	1.9587
1	34700000	571	1.95829	462	2.20576	438	2.18
1	34800000	490	1.83044	399	1.8972	383	2.04622
1	34900000	409	1.21512	305	1.66049	291	1.29244
1	35000000	551	1.86803	442	2.15049	404	1.8539
1	35100000	448	1.93922	356	1.94848	343	1.24233
1	35200000	419	1.47765	324	1.76462	325	0.788942
1	35300000	505	1.90238	391	2.12647	421	1.38016
1	35400000	700	1.45642	557	1.5677	540	1.37912
1	35500000	422	1.00677	292	1.26987	287	1.27086
1	35600000	652	1.75073	516	1.84356	479	1.7094
1	35700000	524	2.01645	416	2.41345	398	2.15868
1	35800000	533	1.79023	381	2.57084	371	1.57385
1	35900000	655	1.76334	512	1.83169	501	1.41291
1	36000000	507	1.72533	410	1.99298	398	1.69689
1	36100000	257	1.20047	183	1.50063	175	0.888589
1	36200000	370	1.32444	277	1.40154	285	1.04105
1	36300000	545	1.66846	449	1.79222	436	1.53577
1	36400000	574	0.0442181	410	0.27393	360	-0.351572
1	36500000	499	2.3008	413	2.36634	379	2.37938
1	36600000	489	2.25065	393	2.39039	386	2.13469
1	36700000	570	2.07226	434	2.35961	407	2.27793
1	36800000	401	1.28704	274	2.10906	263	1.76798
1	36900000	793	1.15693	600	1.59855	552	1.28346
1	37000000	643	2.20371	516	2.37889	492	2.26696
1	37100000	454	1.62972	373	2.08369	359	1.60793
1	37200000	876	1.6939	713	1.97997	677	1.76711
1	37300000	514	2.14661	421	2.61383	404	2.12594
1	37400000	495	1.65702	395	2.00643	373	1.34506
1	37500000	483	1.74184	385	2.00524	389	1.50945
1	37600000	648	1.77754	531	2.17171	526	1.55093
1	37700000	542	1.54076	445	1.92039	422	1.59313
1	37800000	561	0.903621	406	1.54347	421	1.1261
1	37900000	435	1.85735	308	2.37979	336	1.63146
1	38000000	329	1.40379	269	1.69972	251	1.10151
1	38100000	558	2.3205	445	2.58635	448	2.42667
1	38200000	610	1.78947	465	2.18535	495	1.91644
1	38300000	505	2.46239	389	3.06839	407	2.69746
1	38400000	497	2.26326	391	2.53998	400	2.43696
1	38500000	342	2.06067	282	2.32195	286	1.59781
1	38600000	390	-0.63133	292	0.585788	253	-0.757214
1	38700000	158	-0.228704	117	0.284074	107	-0.297654
1	38800000	190	-0.602292	138	-0.153736	128	-1.10194
1	38900000	15	-0.87859	9	0.163599	8	-1.10217
1	39000000	47	-1.01807	33	-0.143608	39	-1.12517
2	0	117	0.0802932	78	0.460559	75	0.48281
2	100000	194	-0.112253	122	0.218663	89	-0.314362
2	200000	113	0.230019	55	1.63858	58	0.359929
2	300000	88	0.626278	53	1.74353	51	0.132064
2	400000	246	-0.431449	151	0.224551	139	0.0615461
2	500000	86	0.506822	46	1.8181	49	-0.211391
2	600000	83	1.13195	50	2.62798	48	1.2842
2	700000	105	0.896429	52	1.24784	57	0.139156
2	800000	153	0.551507	63	1.68694	80	0.0710399
2	900000	188	0.555427	107	0.481641	111	0.00913843
2	1000000	134	0.615887	72	0.459632	96	-0.00858548
2	1100000	421	0.191387	309	0.415788	294	0.240859
2	1200000	225	0.476809	147	0.90598	136	0.446541
2	1300000	136	0.867561	76	2.22082	83	0.557616
2	1400000	231	0.307863	148	1.51573	160	-0.00638486
2	1500000	205	0.720648	129	2.15906	106	0.313923
2	1600000	233	0.93007	120	1.87134	148	0.321245
2	1700000	185	0.799368	87	2.24132	111	0.878641
2	1800000	466	0.199539	262	0.975427	305	0.484737
2	1900000	251	0.14048	132	1.67136	138	-0.348142
2	2000000	175	-0.0818029	114	1.21878	118	0.781838
2	2100000	164	-0.282614	95	0.826464	100	-0.189305
2	2200000	153	0.735984	91	1.56449	86	-0.00634159
2	2300000	164	1.03848	91	1.71934	90	1.57949
2	2400000	132	1.09047	80	1.4433	62	2.18471
2	2500000	136	1.1455	85	1.4407	60	2.1513
2	2600000	186	0.712795	104	1.19467	119	0.926051
2	2700000	185	0.770342	112	0.607807	109	1.09478
2	2800000	186	0.430946	102	1.7851	102	0.0596984
2	2900000	186	0.446895	95	2.60914	110	0.97278
2	3000000	182	0.7631	108	2.28838	105	-0.240051
2	3100000	185	0.95987	112	2.19531	116	1.33163
2	3200000	132	0.811463	70	2.09481	76	1.37313
2	3300000	180	0.665553	110	2.07916	109	1.28534
2	3400000	210	0.464371	129	1.09384	145	0.348331
2	3500000	202	0.422963	124	1.44497	119	0.943754
2	3600000	160	0.750131	86	2.5524	79	1.44415
2	3700000	195	0.0530752	93	2.11435	112	0.611425
2	3800000	152	0.0215201	74	2.23258	90	-0.170376
2	3900000	257	0.0266918	153	1.25682	137	-0.12472
2	4000000	149	0.680386	91	1.74896	78	1.32898
2	4100000	194	0.527944	115	1.54819	110	0.718709
2	4200000	166	0.239475	108	2.23399	79	1.24904
2	4300000	227	0.147666	150	1.20846	149	0.427607
2	4400000	187	0.565271	106	2.32454	101	0.732188
2	4500000	345	0.701738	226	1.78912	202	0.435598
2	4600000	207	0.714576	141	2.32092	104	1.02712
2	4700000	226	0.439613	122	1.57648	151	0.615941
2	4800000	283	0.508867	174	1.69085	166	0.302032
2	4900000	168	0.399154	99	2.28256	88	0.136175
2	5000000	213	0.895962	126	1.62564	118	0.702965
2	5100000	354	-0.0864408	226	0.599065	205	0.0683041
2	5200000	245	0.370157	127	2.32355	138	0.898808
2	5300000	315	0.843397	206	2.3376	190	1.63859
2	5400000	162	0.487416	105	-0.0704865	76	-0.859974
2	5500000	225	-0.203751	151	0.372006	117	-1.4023
2	5600000	159	0.866025	96	2.07615	93	1.53388
2	5700000	282	0.823348	165	2.27387	164	0.97953
2	5800000	107	1.22208	56	3.27884	67	2.57301
2	5900000	217	0.51086	140	2.45888	126	2.06959
2	6000000	363	-0.0839265	239	0.607032	239	0.733876
2	6100000	205	0.0655654	124	1.45224	115	-0.88236
2	6200000	175	-0.157764	100	1.73859	103	-0.819615
2	6300000	224	0.138642	142	1.70303	122	0.668172
2	6400000	201	0.776968	116	2.46715	111	0.721175
2	6500000	221	0.972397	157	1.07124	143	1.28809
2	6600000	223	0.0473644	146	0.552295	100	0.20181
2	6700000	148	0.0239706	85	1.95045	70	1.91651
2	6800000	151	-0.00237776	81	2.08887	81	-0.0124908
2	6900000	318	-0.820759	223	0.136625	212	-0.435465
2	7000000	277	0.299158	179	1.2234	180	0.0622926
2	7100000	207	0.103946	128	2.31011	119	0.780127
2	7200000	389	-0.121167	263	0.590134	258	0.225752
2	7300000	102	0.170874	51	2.76847	46	1.23461
2	7400000	542	0.518975	417	0.89194	405	0.581942
2	7500000	251	0.268275	140	2.07942	130	2.5664
2	7600000	326	-0.363816	174	1.12292	163	0.422616
2	7700000	288	0.434298	167	2.46167	110	0.537574
2	7800000	184	0.451846	103	2.53935	111	0.777419
2	7900000	399	0.579555	253	1.33256	272	0.944487
2	8000000	421	0.404687	294	1.13375	262	0.541274
2	8100000	402	0.656903	242	1.7288	227	1.15828
2	8200000	13	0.777762	9	1.43863	7	1.94964
2	8300000	48	-0.823922	35	0.14715	33	-0.483904
2	8400000	112	0.0318945	84	0.630237	80	0.414346
2	8500000	187	0.816299	80	2.54459	107	1.01613
2	8600000	120	0.457127	72	1.61481	56	-0.363508
2	8700000	286	0.656968	168	1.41667	160	0.690257
2	8800000	236	0.615366	116	2.50802	120	1.12728
2	8900000	254	0.52111	150	2.12333	130	0.332249
2	9000000	299	0.544362	162	2.2475	172	1.03409
2	9100000	471	0.175188	298	1.70832	277	0.764259
2	9200000	318	0.905003	179	2.11057	157	-0.080429
2	9300000	453	0.0996307	208	2.59684	214	0.524668
2	9400000	386	-0.454872	228	0.88114	202	-0.636307
2	9500000	108	-0.467643	87	0.0538171	76	-0.161813
2	9600000	330	-0.0960042	124	0.720193	170	1.49941
2	9700000	644	0.305459	325	0.943296	401	0.774734
2	9800000	341	0.667402	171	1.92897	203	1.23323
2	9900000	232	0.653227	98	1.99131	138	-1.21458
2	10000000	21	0.227514	17	1.4646	13	1.56975
2	10100000	53	-0.456823	36	0.968305	36	-0.507455
2	10200000	263	0.518786	134	1.78691	130	1.35485
2	10300000	301	0.370442	149	1.23698	153	1.51743
2	10400000	465	0.31353	183	0.304933	211	1.57243
2	10500000	536	0.339497	288	0.687987	309	0.77454
2	10600000	279	1.05178	105	1.13798	144	2.35591
2	10700000	469	0.14103	251	-0.144574	273	0.696922
2	10800000	361	0.567995	149	1.18553	145	1.51246
2	10900000	456	0.206994	272	1.1484	233	0.178575
2	11000000	335	0.572053	220	1.72478	200	0.526669
2	11100000	397	0.766711	251	1.69822	232	-0.107755
2	11200000	433	0.0462363	267	0.362688	196	0.856443
2	11300000	124	0.504503	63	1.53131	66	-0.0809584
2	11400000	477	0.540198	271	2.22177	181	-1.08206
2	11500000	441	0.112214	291	1.43925	232	1.26258
2	11600000	482	0.361995	261	1.82312	257	0.669933
2	11700000	299	0.389595	178	1.15045	129	2.08375
2	11800000	395	0.201237	193	-0.157311	198	-1.76693
2	11900000	336	-0.0231797	197	0.305009	176	-1.23584
2	12000000	288	0.770812	139	1.61118	139	1.78398
2	12100000	320	0.166632	149	2.10451	113	-0.930052
2	12200000	303	-0.0281426	166	2.22169	127	0.799926
2	12300000	411	0.258723	186	1.2763	242	0.418681
2	12400000	347	0.133315	201	1.3659	162	-0.0134173
2	12500000	335	0.321108	196	0.852815	223	0.413157
2	12600000	197	0.542503	140	2.17992	100	-1.58729
2	12700000	380	0.84811	249	2.74641	189	-0.767388
2	12800000	254	0.496701	136	2.91007	117	0.450568
2	12900000	256	0.0923634	160	1.25125	137	0.1881
2	13000000	184	0.242373	96	1.52991	85	-1.43482
2	13100000	287	0.197958	144	2.15576	115	-0.0926397
2	13200000	292	0.123514	130	2.50326	136	0.307258
2	13300000	394	-0.298558	201	1.74645	179	0.6989
2	13400000	185	-0.424296	109	0.95084	97	-1.11965
2	13500000	320	-0.191754	150	1.24273	162	-0.769643
2	13600000	414	-0.0487539	192	0.84792	291	0.720789
2	13700000	332	0.392584	200	1.48021	223	0.965893
2	13800000	501	0.479756	339	1.81389	322	0.0576368
2	13900000	391	0.119198	219	1.82085	255	-1.06619
2	14000000	485	-0.186327	264	1.61065	328	0.230951
2	14100000	615	-0.276686	408	1.06215	421	-0.774179
2	14200000	303	0.0132	191	2.11626	183	-0.178453
2	14300000	348	-0.309026	222	1.15305	193	0.301068
2	14400000	382	-0.422833	251	0.360905	242	-0.791037
2	14500000	255	-0.479242	162	1.82116	164	-1.1953
2	14600000	366	-0.0593384	239	2.05593	242	0.127502
2	14700000	298	0.154584	123	2.0078	159	-0.113128
2	14800000	510	0.0594165	300	0.598268	309	-0.130182
2	14900000	312	-0.0812725	157	1.91785	181	0.286645
2	15000000	335	0.182602	196	1.80436	205	1.28365
2	15100000	168	-0.415766	86	1.49955	73	-0.578226
2	15200000	435	0.147838	270	1.91091	232	0.906341
2	15300000	327	0.290181	211	2.61315	185	-0.831973
2	15400000	335	0.231572	190	2.32325	186	-0.541
2	15500000	236	0.0881166	115	1.40264	147	1.27541
2	15600000	442	-0.0708761	208	1.15045	257	1.2582
2	15700000	534	0.38934	243	1.66224	309	1.71825
2	15800000	613	0.320892	300	1.61884	343	1.27191
2	15900000	194	-0.251441	128	0.352209	128	0.45178
2	16000000	304	-0.556735	216	0.0218462	218	0.125099
2	16100000	81	-0.0840052	69	-0.174601	57	0.5269
2	16200000	0	nan	0	nan	0	nan
2	16300000	6	-0.955898	3	-0.886121	3	-0.699929
2	16400000	43	-0.713771	34	0.505883	28	-0.566692
2	16500000	210	-0.520656	146	0.129242	141	-0.319441
2	16600000	37	0.243154	28	0.878149	33	0.290306
2	16700000	507	-0.977728	357	-0.143253	335	-0.211683
2	16800000	805	-0.419245	586	0.291673	581	-0.0346433
2	16900000	1786	-0.0865604	1340	0.816184	1342	0.456141
2	17000000	1227	-0.263388	870	0.949131	889	0.337628
2	17100000	1467	0.169481	1116	1.17948	1083	0.670327
2	17200000	2184	0.347981	1752	0.978916	1686	0.803477
2	17300000	1398	-0.0218072	1110	0.850075	1011	0.596785
2	17400000	1365	0.299532	1062	1.12378	976	0.595446
2	17500000	1584	0.407331	1250	1.13067	1108	0.764826
2	17600000	1285	0.274102	1007	1.08567	933	0.5814
2	17700000	848	0.0674265	681	0.872236	596	0.375595
2	17800000	570	0.108112	413	0.791123	397	0.393926
2	17900000	652	-0.331446	490	0.411351	414	0.0554795
2	18000000	792	-0.206765	565	0.859629	509	0.433417
2	18100000	1209	0.296734	967	1.17651	914	0.798968
2	18200000	1924	0.634001	1575	1.31382	1461	1.00708
2	18300000	3089	0.727703	2509	1.35116	2343	1.14128
2	18400000	2541	0.662418	2034	1.23036	1896	1.17067
2	18500000	3201	0.55288	2624	1.23131	2418	1.13792
2	18600000	3086	0.769008	2513	1.44824	2464	1.04601
2	18700000	2710	0.488745	2191	1.18907	2062	0.90207
2	18800000	1749	0.447667	1383	1.26858	1283	0.991256
2	18900000	2833	0.742272	2337	1.41856	2196	1.09373
2	19000000	2334	0.48484	1904	1.05594	1826	0.885915
2	19100000	2079	0.492259	1718	1.13436	1596	0.931421
2	19200000	2868	0.769767	2335	1.45921	2264	1.29141
2	19300000	3021	0.645335	2473	1.39956	2435	1.24722
2	19400000	2665	0.449004	2144	1.25292	2115	1.12983
2	19500000	2796	0.878429	2343	1.5057	2225	1.39164
2	19600000	3526	0.790394	2969	1.41975	2868	1.26353
2	19700000	3143	0.562532	2540	1.30485	2528	1.11783
2	19800000	1857	-0.0442147	1479	0.906933	1417	0.708672
2	19900000	1086	-0.138443	852	0.811593	808	0.430626
2	20000000	780	0.46041	613	1.21506	627	0.895187
2	20100000	1214	-0.0585596	944	0.862819	920	0.630621
2	20200000	1905	0.505301	1518	1.35539	1448	1.19472
2	20300000	1884	0.197195	1484	1.1206	1388	0.60268
2	20400000	740	-0.379409	532	0.648959	538	0.485896
2	20500000	560	-0.90568	388	0.399786	332	-1.08397
2	20600000	555	-1.01702	395	0.0393311	367	-1.21963
2	20700000	413	-0.565657	287	0.419973	307	-0.147175
2	20800000	745	-0.729154	495	-0.0232269	480	-0.508952
2	20900000	660	-1.09815	485	0.0503071	403	-1.09538
2	21000000	387	-1.16978	257	0.0679901	230	-1.10383
2	21100000	91	-0.652456	76	-0.209709	66	0.0496054
2	21200000	58	-0.35575	43	0.18299	41	-0.169032
2	21300000	276	-1.10105	214	-0.434233	200	-0.494603
2	21400000	714	-0.949549	525	-0.0380208	466	-0.564713
2	21500000	227	-0.787351	171	-0.223261	170	-0.661898
2	21600000	517	-1.14567	392	-0.227353	354	-1.04202
2	21700000	691	-1.23014	494	-0.596561	463	-1.01277
2	21800000	953	-0.0738892	652	1.05421	641	0.588719
2	21900000	1556	0.626455	1138	1.34495	1051	1.51968
2	22000000	1315	-0.172086	949	0.238343	932	0.308061
2	22100000	1659	0.829689	1224	1.54933	1097	1.73687
2	22200000	1332	0.499391	1014	1.17094	908	1.47799
2	22300000	1234	0.219601	950	1.06784	873	0.928667
2	22400000	779	-0.063272	590	0.76381	536	0.487124
2	22500000	2120	0.361872	1692	1.12903	1667	0.954418
2	22600000	1302	-0.0466748	948	0.726876	960	0.667905
2	22700000	370	-0.759186	256	-0.330866	248	-0.00962616
2	22800000	744	-0.014851	514	0.941292	535	0.803765
2	22900000	508	-0.312837	366	0.432682	356	0.509489
2	23000000	694	-0.63713	456	0.172692	469	0.189512
2	23100000	719	-0.27139	443	0.155445	439	0.349156
2	23200000	1151	-0.277548	816	-0.116644	686	0.396518
2	23300000	470	-0.143045	349	0.247685	317	0.399992
2	23400000	1255	0.779367	917	1.26381	860	1.45886
2	23500000	1929	0.975337	1459	1.8255	1326	1.9109
2	23600000	938	-0.277198	686	0.50673	661	0.338941
2	23700000	442	-0.459284	334	0.269266	323	0.33813
2	23800000	373	-0.321251	279	0.29332	278	0.0395618
2	23900000	85	-0.464015	64	-0.199454	74	-0.702354
2	24000000	34	-0.69633	23	-0.42322	30	-0.640163
2	24100000	1	-1.00594	0	nan	1	-0.49546
2	24200000	130	-0.741517	102	-1.0432	117	-1.08909
2	24300000	390	-0.108439	289	0.0144976	277	-0.031067
2	24400000	766	-0.322402	522	0.0409351	482	0.117296
2	24500000	750	-0.0243398	534	0.46256	505	0.513653
2	24600000	43	-0.298163	34	-0.523775	31	0.280856
2	24700000	240	0.0932459	122	1.03267	158	0.801692
2	24800000	520	-0.0357127	242	1.24834	297	1.17528
2	24900000	645	-0.400216	428	0.0390551	434	0.143358
2	25000000	260	-0.0760771	159	1.81961	159	1.08199
2	25100000	393	-0.670228	270	0.574112	249	0.368325
2	25200000	82	-0.935082	54	0.293491	57	0.0703895
2	25300000	208	-0.29751	118	1.6661	134	1.33273
2	25400000	283	-0.296373	185	1.04102	155	0.639428
2	25500000	320	-0.0116745	146	1.45002	152	0.778103
2	25600000	312	0.361741	167	1.97686	180	1.86035
2	25700000	326	0.291667	174	1.57692	189	1.74766
2	25800000	265	-0.480129	124	0.959769	148	0.419017
2	25900000	253	-0.110244	115	1.15771	126	1.00358
2	26000000	201	-0.210227	94	1.66148	103	1.44749
2	26100000	236	0.134742	122	2.24977	123	1.10817
2	26200000	199	-0.377726	110	1.37151	129	1.01005
2	26300000	18	0.0502038	14	0.175099	11	-0.110075
2	26400000	370	-0.684286	154	0.578288	228	0.776745
2	26500000	320	0.225318	136	1.16047	216	1.00684
2	26600000	312	-0.0938706	146	1.43243	201	0.972861
2	26700000	387	0.0534132	211	1.68049	245	0.514663
2	26800000	407	-0.263887	253	1.16346	291	-0.123721
2	26900000	381	0.239188	205	1.59079	224	0.510264
2	27000000	304	-0.0768275	184	1.77326	188	0.722275
2	27100000	227	-0.0391848	148	1.34459	134	-0.113612
2	27200000	332	-0.464885	212	0.957178	200	-1.2707
2	27300000	231	0.418294	131	1.81333	139	0.0408115
2	27400000	343	0.131234	202	1.4132	221	-0.0953103
2	27500000	358	-0.373445	224	1.50941	206	-1.41819
2	27600000	331	0.0749713	183	1.88622	184	-0.262333
2	27700000	295	-0.129082	134	2.056	167	1.2843
2	27800000	270	0.361638	111	2.45512	133	1.59739
2	27900000	219	0.205923	113	1.78519	110	0.659637
2	28000000	101	-0.428763	59	0.396096	64	-1.19424
2	28100000	163	0.160964	84	2.22348	87	1.25014
2	28200000	307	0.23356	161	1.7469	179	0.411477
2	28300000	223	0.913388	127	1.57759	135	0.576619
2	28400000	451	-0.218857	291	0.017387	305	0.349444
2	28500000	516	0.0493826	259	1.4496	336	1.05768
2	28600000	339	0.783859	151	0.798899	185	0.07402
2	28700000	468	-0.00358806	309	0.833885	312	0.629245
2	28800000	351	0.276479	203	0.827472	256	0.860456
2	28900000	203	1.0939	107	2.46459	146	1.19432
2	29000000	170	1.15003	106	2.36432	108	-0.28334
2	29100000	225	0.363638	84	0.559095	163	1.63722
2	29200000	238	0.52721	120	2.11604	146	-0.0785939
2	29300000	382	-0.211867	213	1.46979	235	0.0700413
2	29400000	255	0.628353	161	2.27353	160	-1.14072
2	29500000	238	0.444024	127	2.35484	135	-0.561314
2	29600000	191	0.321408	89	1.84447	103	-1.29764
2	29700000	269	0.405914	156	1.9358	136	0.565229
2	29800000	345	0.176874	62	-1.25261	199	1.8621
2	29900000	355	-0.187273	171	-0.392089	262	0.298497
2	30000000	417	-0.112894	227	1.40573	248	0.0600655
2	30100000	264	0.0332648	154	1.17168	147	-0.897607
2	30200000	310	0.247613	198	0.963547	195	-0.193016
2	30300000	282	0.193533	99	1.23288	154	0.893202
2	30400000	166	0.724414	92	0.274312	105	1.88726
2	30500000	225	0.307236	111	2.40124	121	0.463706
2	30600000	247	0.480378	108	1.2928	136	1.07694
2	30700000	283	0.28356	112	1.71939	154	0.860798
2	30800000	398	0.474316	210	2.17635	268	1.17121
2	30900000	245	0.664245	122	1.5163	148	0.588439
2	31000000	249	1.33233	115	2.34317	137	1.0751
2	31100000	310	0.309432	202	1.28429	179	0.657674
2	31200000	268	0.53138	152	0.323644	140	-0.905894
2	31300000	207	0.786497	118	2.05783	98	1.22731
2	31400000	190	0.975173	104	2.62051	121	1.94727
2	31500000	168	1.45248	65	2.39741	104	1.34441
2	31600000	212	0.777993	126	1.76272	127	0.377173
2	31700000	670	-0.195608	464	0.502882	428	0.101246
2	31800000	160	0.664378	90	0.695284	96	0.213659
2	31900000	318	0.78546	153	0.585023	190	0.0530368
2	32000000	166	1.10922	100	1.89197	91	1.31016
2	32100000	238	0.30787	144	1.05414	174	0.0115216
2	32200000	140	0.983605	64	2.18136	77	0.835805
2	32300000	161	0.931091	91	2.3935	65	1.90726
2	32400000	308	0.435159	169	1.14379	174	0.21689
2	32500000	299	0.178419	176	1.18658	171	-0.435996
2	32600000	369	-0.0360265	212	1.39154	207	-0.729701
2	32700000	201	0.471908	92	2.25383	106	0.842017
2	32800000	354	-0.392679	245	-0.0921978	247	-0.478148
2	32900000	341	-0.291853	238	0.45145	212	-0.352881
2	33000000	176	0.30202	72	1.05026	105	-0.0963974
2	33100000	206	0.763513	103	1.56081	109	0.660273
2	33200000	228	0.285275	136	1.13401	133	1.28428
2	33300000	181	0.715315	109	1.60194	108	1.15302
2	33400000	152	0.862943	82	1.73072	80	0.503973
2	33500000	115	0.938665	58	2.93876	51	1.63399
2	33600000	235	-0.0584341	146	-0.00678421	130	-0.0329795
2	33700000	174	0.647408	92	1.58388	97	0.917954
2	33800000	141	0.905208	70	2.43729	61	0.754311
2	33900000	241	-0.246838	132	0.780114	167	0.0298024
2	34000000	347	-0.224857	205	0.476005	250	0.217353
2	34100000	117	0.644948	51	1.51788	70	0.229834
2	34200000	103	-0.0194902	47	1.39953	53	-0.0702254
2	34300000	210	0.0578814	130	0.670905	136	0.308697
2	34400000	138	1.09483	43	1.60913	67	1.53289
2	34500000	134	0.208981	67	1.40474	58	1.55453
2	34600000	173	0.674561	89	1.54019	94	1.61281
2	34700000	132	0.33826	70	1.91426	54	-1.71137
2	34800000	366	-0.283815	226	0.162023	189	-0.300005
2	34900000	377	0.231838	251	-0.079364	234	-0.665879
2	35000000	185	0.510607	105	-0.0127999	98	1.21495
2	35100000	137	0.486772	34	-1.42889	66	2.01439
2	35200000	109	0.0273767	39	-2.27411	67	0.999602
2	35300000	93	0.210559	28	-2.36296	35	3.12127
2	35400000	117	1.36642	41	-1.44689	64	-0.617879
2	35500000	125	0.882893	45	-2.24207	60	-0.797397
2	35600000	170	0.741389	43	-0.55969	89	-0.172587
2	35700000	101	0.63674	46	-0.069426	43	1.85177
2	35800000	113	0.114032	56	0.141353	54	1.73285
2	35900000	174	0.778346	102	0.98546	81	1.39522
2	36000000	266	0.212349	179	0.201267	177	0.684624
2	36100000	367	0.899447	283	1.54395	243	1.53771
2	36200000	115	1.26207	68	2.11748	72	0.3844
2	36300000	157	1.19698	120	0.931966	104	0.586967
2	36400000	99	0.681542	69	1.34412	75	1.61664
2	36500000	120	1.16741	66	1.27215	80	1.47053
2	36600000	130	0.102326	74	0.422289	93	0.084011
2	36700000	109	0.675758	41	1.90752	59	0.280713
2	36800000	98	0.9469	41	2.51327	57	1.07089
2	36900000	84	0.350875	42	2.59729	53	-0.0174288
2	37000000	158	-0.344332	84	0.0688314	115	-0.365343
2	37100000	144	0.234904	48	2.36346	106	0.755984
2	37200000	158	-0.11074	82	0.94318	128	0.312619
3	0	172	-0.511297	116	-0.392175	124	-1.01629
3	100000	543	1.14356	432	1.17297	418	0.685747
3	200000	199	-0.693878	148	-0.312639	130	-1.18792
3	300000	55	-0.382636	44	-0.40781	35	-1.49711
3	400000	318	-0.455107	201	0.340822	187	-1.5062
3	500000	572	-0.434671	371	0.109636	377	-0.976893
3	600000	391	-0.366728	239	0.47896	236	-0.803077
3	700000	248	-0.218479	108	1.46069	105	0.46521
3	800000	193	0.613857	99	1.58579	114	-0.943814
3	900000	160	0.604222	67	2.26931	89	-1.4056
3	1000000	207	0.771393	114	1.1405	145	0.24006
3	1100000	139	0.498065	85	1.77687	87	0.457589
3	1200000	227	0.225327	147	1.24185	137	0.466598
3	1300000	232	0.820485	128	0.958079	149	0.754878
3	1400000	204	0.386496	121	0.0623064	146	0.310801
3	1500000	94	0.83992	49	1.35157	60	0.686957
3	1600000	172	0.410352	74	1.92296	104	-0.0290572
3	1700000	344	0.311637	208	1.85294	181	0.767964
3	1800000	544	-0.575968	357	-0.212083	356	0.0228252
3	1900000	118	-0.930664	73	-0.315072	65	0.0467973
3	2000000	196	-1.15751	155	0.00629263	118	-0.31638
3	2100000	205	-0.909826	156	0.132444	150	-0.664004
3	2200000	471	-0.301926	275	-0.308537	268	-0.787238
3	2300000	224	-0.091021	136	0.283114	145	0.0414263
3	2400000	123	0.680514	67	0.964243	75	0.252555
3	2500000	177	0.204555	100	-0.179273	111	0.690882
3	2600000	142	0.321085	58	0.08945	67	1.73028
3	2700000	105	0.780024	52	0.0365396	43	0.905318
3	2800000	156	0.546002	65	1.27527	90	0.90764
3	2900000	278	-0.0661148	193	0.460919	181	-0.539099
3	3000000	411	0.263086	283	0.861377	267	0.394596
3	3100000	146	0.483261	84	1.25209	89	0.912475
3	3200000	260	0.251251	199	0.505506	193	0.0383358
3	3300000	197	0.782047	124	1.1706	127	0.95216
3	3400000	236	0.354553	119	1.67254	118	1.45892
3	3500000	230	0.537996	118	1.37701	103	0.885452
3	3600000	173	1.07352	111	2.50833	88	2.39917
3	3700000	391	0.428675	287	0.783315	246	1.08944
3	3800000	184	1.25374	110	1.47583	92	1.50989
3	3900000	164	0.89466	96	1.27407	48	-1.11161
3	4000000	189	0.310234	128	0.247998	103	-1.80028
3	4100000	162	1.3085	80	2.35893	80	-1.79471
3	4200000	265	0.783541	112	0.577148	129	-1.88404
3	4300000	157	0.516843	70	2.58833	72	-2.23027
3	4400000	306	0.232036	194	0.741125	193	0.0252587
3	4500000	133	1.30395	56	1.0035	80	1.09917
3	4600000	224	1.1238	139	1.43965	156	0.427918
3	4700000	269	0.438575	162	0.628193	171	0.005807
3	4800000	164	1.55916	99	1.66623	95	2.29029
3	4900000	334	0.503052	193	-0.965912	197	0.323598
3	5000000	335	0.332066	159	0.724503	159	1.4938
3	5100000	335	0.325869	202	1.40583	142	-2.18893
3	5200000	237	0.190406	142	1.1428	80	-2.00053
3	5300000	226	0.285006	179	1.02644	92	-1.28707
3	5400000	240	1.0298	189	2.76834	132	-2.12514
3	5500000	223	0.655123	122	1.75446	86	-2.15422
3	5600000	283	0.837636	154	1.51898	159	-1.7255
3	5700000	429	-0.120643	241	-0.182859	283	-1.64308
3	5800000	254	0.0556855	158	1.07226	137	-1.83288
3	5900000	184	0.371211	129	1.83833	132	-1.65887
3	6000000	319	-0.51154	223	0.657541	225	-1.58525
3	6100000	170	1.0121	103	1.55332	93	-2.0559
3	6200000	349	0.465103	179	-0.140319	215	-1.853
3	6300000	82	0.17581	39	-0.0967407	47	-1.596
3	6400000	351	-0.298421	218	0.390521	199	-1.07975
3	6500000	323	0.369621	196	1.52877	156	-1.66336
3	6600000	459	-0.135334	319	0.450548	314	-0.654308
3	6700000	159	0.838553	101	2.58962	115	1.37501
3	6800000	395	0.111834	257	1.60633	279	0.737578
3	6900000	388	0.0376716	226	1.692	221	-0.259848
3	7000000	347	0.520726	201	1.08297	260	0.370468
3	7100000	266	0.550633	166	2.86189	164	-0.420701
3	7200000	624	0.267484	410	1.04586	404	0.63146
3	7300000	388	0.648713	263	2.19417	260	1.60261
3	7400000	201	0.412371	127	1.89053	122	0.322951
3	7500000	286	0.204003	161	0.788946	222	0.183634
3	7600000	248	0.455637	156	2.37703	154	-1.51175
3	7700000	328	0.863478	232	2.28839	218	0.0769803
3	7800000	196	0.393899	122	2.02082	153	0.310751
3	7900000	303	0.39104	185	1.30631	219	0.762923
3	8000000	352	0.397439	234	0.449217	236	0.679246
3	8100000	339	0.972837	240	1.62083	233	1.23492
3	8200000	405	-0.12518	277	1.04673	243	0.240638
3	8300000	200	0.176878	121	1.92652	140	-0.0473206
3	8400000	302	0.667396	189	1.83193	169	1.32999
3	8500000	284	0.722429	169	2.5459	186	1.42457
3	8600000	334	-0.0409585	153	1.43735	189	1.34149
3	8700000	578	0.17646	364	0.888233	402	0.978916
3	8800000	500	-0.292877	315	1.51742	320	0.562977
3	8900000	432	-0.0167948	242	1.54228	282	-0.31532
3	9000000	405	0.126256	262	1.56263	245	0.0330333
3	9100000	454	0.420356	278	1.73342	295	1.13139
3	9200000	189	-0.0406455	119	0.953824	126	-0.671797
3	9300000	312	0.281936	172	1.32282	189	-2.14586
3	9400000	253	0.431087	177	1.48784	128	-1.65916
3	9500000	347	0.689155	198	0.71446	240	0.149743
3	9600000	339	0.661666	128	1.67943	213	1.46378
3	9700000	761	-0.176419	517	0.970332	540	0.279137
3	9800000	485	-0.133733	335	0.65826	320	0.0834199
3	9900000	594	-0.315055	412	0.954127	397	0.189952
3	10000000	363	0.0710121	239	1.33346	261	0.438206
3	10100000	646	-0.466682	411	0.461698	422	0.0624406
3	10200000	401	-0.20176	262	0.84288	283	0.0716114
3	10300000	338	0.170459	194	2.37302	205	0.176827
3	10400000	282	0.379841	158	1.22457	197	0.793271
3	10500000	259	-0.12269	151	1.14474	160	0.245599
3	10600000	830	-0.906066	591	-0.370237	559	-0.3735
3	10700000	514	-1.13869	316	-0.523402	320	-0.616898
3	10800000	498	-0.851033	303	-0.0618545	319	0.105675
3	10900000	586	-0.524633	377	0.204203	394	-0.197638
3	11000000	1152	-1.05713	777	-0.633347	826	-0.767945
3	11100000	893	-0.923474	639	-0.543803	637	-0.797479
3	11200000	1094	-1.02625	793	-0.533289	819	-0.662219
3	11300000	1492	-0.128922	1050	0.213886	1129	0.130525
3	11400000	1083	-0.408595	792	-0.089076	824	-0.264579
3	11500000	1597	0.00594544	1196	0.485458	1241	0.38437
3	11600000	822	-1.07583	550	-0.528058	560	-0.879212
3	11700000	1014	-0.605243	722	0.0676765	726	-0.217711
3	11800000	1339	0.371688	987	0.902645	1019	0.514973
3	11900000	635	0.311816	471	0.866953	482	0.490396
3	12000000	304	-0.717932	215	-0.101919	220	-0.378423
3	12100000	677	0.0164924	510	0.702757	502	0.674076
3	12200000	182	-1.21143	139	-0.905213	145	-1.34727
3	12300000	1289	0.826291	1019	1.19084	1036	1.13383
3	12400000	1477	0.120508	1157	0.550789	1163	0.350569
3	12500000	1256	-0.672451	886	-0.270548	948	-0.385417
3	12600000	1028	-0.873715	694	-0.530965	758	-0.800838
3	12700000	1403	-0.709668	965	-0.195737	1010	-0.161673
3	12800000	966	-0.993921	658	-0.503404	712	-0.885726
3	12900000	1126	-0.682985	720	-0.0686075	814	-0.351219
3	13000000	1239	-0.65187	831	-0.127431	910	-0.363663
3	13100000	1616	0.458991	1179	0.805196	1231	0.889161
3	13200000	1651	0.253774	1213	0.648757	1270	0.572685
3	13300000	1691	0.15726	1248	0.468256	1313	0.361845
3	13400000	1327	-0.581441	935	-0.207848	1018	-0.274093
3	13500000	686	-1.00341	453	-0.453952	484	-0.742039
3	13600000	254	-1.00402	185	-0.815528	190	-0.76959
3	13700000	294	-1.07472	206	-0.584109	219	-1.00606
3	13800000	609	-1.06172	445	-0.558893	491	-0.837526
3	13900000	992	-0.841325	683	-0.43937	764	-0.720029
3	14000000	985	-0.82057	740	-0.185384	717	-0.242362
3	14100000	1198	-0.24698	888	-0.0165564	913	-0.175071
3	14200000	753	-0.571485	537	-0.00371637	542	-0.246428
3	14300000	921	-0.525965	655	-0.00141138	692	-0.227028
3	14400000	1116	-1.13283	796	-0.514601	816	-0.644403
3	14500000	1590	-0.0316895	1213	0.479469	1294	0.285587
3	14600000	1685	0.109147	1332	0.52435	1335	0.398818
3	14700000	1235	-0.306278	907	-0.0292257	972	-0.369308
3	14800000	1070	-0.913097	732	-0.441696	783	-0.570606
3	14900000	1145	-0.554025	816	-0.240709	885	-0.382418
3	15000000	1024	-0.825083	684	-0.27487	791	-0.664438
3	15100000	1214	-0.393352	880	-0.11759	923	-0.00562034
3	15200000	1121	-0.780382	773	-0.319727	775	-0.353139
3	15300000	573	-0.901223	416	-0.537174	419	-0.694041
3	15400000	1549	0.121103	1233	0.238332	1271	0.311311
3	15500000	1756	0.258352	1410	0.635283	1376	0.501416
3	15600000	1405	0.0256176	1047	0.304285	1088	0.163784
3	15700000	1091	-0.521568	801	-0.287827	812	-0.466177
3	15800000	1473	-0.0451033	1086	0.309061	1102	0.215612
3	15900000	1141	-0.411647	807	0.353575	816	0.20419
3	16000000	972	-1.04012	645	-0.72888	703	-0.816349
3	16100000	1007	-0.782254	627	-0.0625108	702	-0.375012
3	16200000	881	-0.970259	616	-0.606246	651	-0.865702
3	16300000	800	-1.18251	511	-0.931545	563	-0.912159
3	16400000	938	-1.17369	646	-0.826621	678	-0.881197
3	16500000	953	-1.20806	623	-1.09599	713	-1.09457
3	16600000	849	-1.02628	552	-0.558783	620	-0.791615
3	16700000	771	-1.16881	511	-0.72611	586	-0.992396
3	16800000	847	-1.15113	559	-0.854738	621	-0.975538
3	16900000	827	-0.811926	580	-0.588758	660	-0.837205
3	17000000	1116	-0.687357	818	-0.459337	848	-0.561014
3	17100000	286	-0.690979	205	-0.112902	211	-0.330512
3	17200000	854	-1.06368	647	-0.917852	706	-1.10754
3	17300000	985	-0.620757	672	-0.241238	721	-0.327986
3	17400000	1278	-0.663886	922	-0.236577	941	-0.392225
3	17500000	483	-0.838707	322	-0.447832	360	-0.615678
3	17600000	1380	0.0231022	1011	0.37747	999	0.293993
3	17700000	665	-0.339928	479	0.408309	486	-0.172528
3	17800000	843	-0.231576	630	0.502477	613	0.0658356
3	17900000	528	-1.21797	360	-0.801922	345	-1.22783
3	18000000	787	-0.600689	616	-0.210206	584	-0.301131
3	18100000	583	-0.73755	394	0.187713	398	-0.363725
3	18200000	714	-0.954591	494	-0.132276	494	-0.482511
3	18300000	516	-0.833763	383	-0.301683	386	-0.467406
3	18400000	958	-1.23947	686	-0.720605	679	-0.796528
3	18500000	605	-1.06532	420	-0.610331	456	-0.9092
3	18600000	100	-1.44515	78	-1.06683	71	-0.952891
3	18700000	851	-0.537318	608	-0.0683142	652	-0.0773634
3	18800000	1474	-0.262695	1048	0.189578	1103	-0.0480109
3	18900000	1054	-0.706126	718	-0.302966	804	-0.625984
3	19000000	1135	-0.968219	776	-0.661793	832	-0.859472
3	19100000	1230	-0.573699	870	-0.0415871	932	-0.313289
3	19200000	1139	-1.14248	794	-0.666581	827	-0.941336
3	19300000	1001	-0.988484	650	-0.458934	663	-0.7253
3	19400000	961	-0.937969	639	-0.366936	639	-0.501299
3	19500000	1020	-1.04547	649	-0.610727	705	-0.559785
3	19600000	790	-1.16081	545	-0.953296	587	-1.24606
3	19700000	759	-1.44615	541	-1.44826	624	-1.57158
3	19800000	433	-0.611477	253	-0.326561	294	-0.511239
3	19900000	203	-0.57337	90	1.83782	94	0.169441
3	20000000	216	0.125231	122	2.19728	128	0.315697
3	20100000	332	0.0221597	174	1.40244	206	1.49656
3	20200000	314	-0.256071	182	0.602768	199	0.125476
3	20300000	373	-0.408802	228	0.375203	267	0.0526472
3	20400000	338	0.155804	170	1.70533	195	1.20432
3	20500000	354	-0.415281	178	-0.200771	230	0.898882
3	20600000	383	-0.0631534	235	0.343546	240	0.694585
3	20700000	612	-0.233297	442	0.515294	384	0.152521
3	20800000	398	0.621755	268	1.62801	267	2.12995
3	20900000	467	-0.133558	377	0.649189	295	1.27416
3	21000000	266	0.370087	180	2.00855	138	0.400382
3	21100000	257	0.238303	164	1.38184	150	0.203354
3	21200000	205	-0.517196	100	0.556312	120	-0.51849
3	21300000	363	-0.65028	192	0.203846	234	-0.371083
3	21400000	358	-0.497832	165	0.35254	240	-0.180874
3	21500000	193	-0.322479	108	-0.139483	139	-0.540307
3	21600000	325	-0.277139	134	0.850742	198	-0.126515
3	21700000	395	-0.416627	231	0.211565	257	-0.996523
3	21800000	537	-0.883243	295	-0.227931	373	-1.54067
3	21900000	219	-0.299767	128	0.657813	145	-1.28718
3	22000000	150	-0.81719	90	0.228318	101	-1.47936
3	22100000	113	-0.487235	75	0.191365	79	-1.2363
3	22200000	0	nan	1	-0.627398	0	nan
3	22300000	0	nan	0	nan	0	nan
3	22400000	241	-0.636672	151	0.429761	151	-1.46152
3	22500000	301	-0.41663	155	1.13299	179	-1.83896
3	22600000	235	-0.726463	130	0.592847	158	-1.6545
3	22700000	239	-0.321723	144	0.6898	167	-1.21323
3	22800000	328	-0.279039	163	1.11526	200	-1.56299
3	22900000	273	-0.288866	135	0.947817	160	-0.458849
3	23000000	411	-0.460649	237	0.616616	269	-1.16527
3	23100000	279	-0.059906	129	1.29015	156	-1.62834
3	23200000	401	-0.354067	240	0.17067	249	-1.3166
3	23300000	329	-0.31905	223	0.857549	247	-1.39626
3	23400000	199	-0.370645	91	1.3071	121	-1.64772
3	23500000	335	-0.433267	245	0.326817	226	-0.437162
3	23600000	336	0.513418	178	1.72601	228	0.934347
3	23700000	281	0.211262	93	2.15121	176	0.711819
3	23800000	668	-0.228606	391	-0.0432367	454	0.0569444
3	23900000	237	0.273401	89	1.20424	120	1.23352
3	24000000	318	0.193272	135	2.06701	172	1.44457
3	24100000	456	0.527349	270	2.08248	263	1.43282
3	24200000	328	0.375014	209	0.988682	193	0.841054
3	24300000	302	0.130748	195	1.04309	195	0.377372
3	24400000	539	-0.390247	345	0.204253	363	0.0128012
3	24500000	397	0.0879977	209	1.41963	272	0.586982
3	24600000	323	0.49722	203	1.63425	223	0.280957
3	24700000	733	-0.362029	442	-0.644473	471	-0.248143
3	24800000	606	-0.326196	337	-0.837518	395	-0.418996
3	24900000	473	-0.0440852	221	0.0851865	314	0.0146116
3	25000000	331	-0.0721372	108	-0.245615	189	0.0288568
3	25100000	413	0.143538	137	-0.0508791	228	0.195938
3	25200000	253	-0.0625655	78	0.0533263	136	0.247316
3	25300000	527	-0.224982	263	-0.130461	323	0.0556153
3	25400000	332	-0.0432861	166	0.18977	194	0.734641
3	25500000	288	0.265218	165	1.02624	154	0.866451
3	25600000	381	-0.192635	220	2.10636	195	1.55989
3	25700000	440	-0.297966	280	1.41738	251	1.39716
3	25800000	548	-0.120006	370	1.42268	342	0.605966
3	25900000	412	-0.355476	242	0.958906	261	0.0912878
3	26000000	254	-0.587829	129	1.71381	113	1.08652
3	26100000	497	-0.474785	295	0.735552	288	0.123332
3	26200000	378	0.0617677	240	1.59996	245	0.750897
3	26300000	469	-0.29722	303	0.5503	322	0.0631226
3	26400000	322	0.40454	176	1.62561	166	0.105476
3	26500000	1021	-0.724382	683	-0.212825	666	-1.04405
3	26600000	753	-0.591102	479	-0.0911638	480	-0.85611
3	26700000	224	0.182909	111	1.34933	115	-2.06816
3	26800000	768	-0.206347	579	0.0196716	528	0.0990052
3	26900000	470	0.0591353	327	-0.0594861	309	0.201377
3	27000000	547	-0.477358	343	-0.347504	362	0.188912
3	27100000	320	0.660123	214	1.45614	153	2.00565
3	27200000	309	0.422446	191	1.62921	160	1.16519
3	27300000	386	-0.140097	209	1.16068	198	-0.906038
3	27400000	471	0.509217	293	1.39657	294	1.0553
3	27500000	492	0.121321	353	0.455371	354	0.185357
3	27600000	502	-0.250534	321	0.108121	297	0.335416
3	27700000	277	0.253359	169	1.44389	155	1.69078
3	27800000	354	0.588089	211	1.07538	232	0.653218
3	27900000	314	0.421084	160	2.35797	139	0.903726
3	28000000	302	-0.131718	200	1.00993	179	0.264265
3	28100000	252	-0.0152441	164	1.11781	166	0.224075
3	28200000	359	-0.24224	262	0.644466	250	-0.62369
3	28300000	208	0.133406	129	1.11588	113	-0.214956
3	28400000	352	0.489919	191	1.45484	172	0.91807
3	28500000	338	0.00812852	195	1.15669	174	0.283951
3	28600000	382	-0.401831	233	1.00137	175	0.990076
3	28700000	461	-0.361342	259	0.85675	223	0.424255
3	28800000	610	0.170087	434	1.2426	324	0.456386
3	28900000	263	0.369233	165	1.77787	126	1.28007
3	29000000	303	1.11646	171	1.89103	174	1.15553
3	29100000	402	-0.509421	263	-0.645256	276	-0.299662
3	29200000	305	-0.335901	202	0.333572	171	-0.13851
3	29300000	329	0.420466	192	0.226664	182	0.166506
3	29400000	219	0.671403	126	1.65258	108	-0.336305
3	29500000	266	0.75142	165	1.90893	143	0.95894
3	29600000	297	0.625537	187	1.31801	191	0.747001
3	29700000	268	1.20816	168	1.95101	171	-0.237319
3	29800000	329	0.512776	192	2.35795	161	0.179736
3	29900000	228	0.199484	108	0.755581	134	-0.162277
3	30000000	265	0.355875	150	-0.0713898	184	0.341804
3	30100000	235	0.611858	101	0.805668	124	-0.0517859
3	30200000	166	1.09324	92	-0.0424638	106	0.63546
3	30300000	321	-0.0862541	192	-1.72361	196	0.515815
3	30400000	377	0.198693	222	-0.102375	251	0.289729
3	30500000	272	0.768856	170	1.20214	182	0.754205
3	30600000	248	1.05087	122	1.64327	151	0.267073
3	30700000	344	0.789374	186	1.50002	219	0.651723
3	30800000	249	0.811364	125	1.46118	156	0.778299
3	30900000	160	0.477866	95	1.61902	80	-0.349252
3	31000000	164	-0.0125714	106	1.12571	95	0.75577
3	31100000	188	0.345758	117	1.79934	108	0.0986932
3	31200000	179	0.0455828	111	0.241175	138	-0.0244098
3	31300000	184	0.309823	121	0.609513	116	-1.67949
3	31400000	238	0.520484	163	0.268076	162	-1.37097
3	31500000	218	0.879981	129	0.790863	139	0.341414
3	31600000	187	1.11103	122	1.18174	121	0.577459
3	31700000	266	0.692617	163	0.888426	199	0.611147
3	31800000	189	1.08613	95	1.22426	117	1.15717
3	31900000	314	0.168031	183	0.458751	196	0.377991
3	32000000	279	0.0271865	106	-0.0383557	133	-0.530489
3	32100000	205	1.15352	120	1.56705	125	1.18826
3	32200000	174	0.697007	108	1.46918	84	0.796023
3	32300000	151	0.594896	83	0.700024	79	0.188097
3	32400000	135	0.346484	81	0.711446	76	1.99152
3	32500000	339	-0.0521861	219	1.05447	173	0.0248772
3	32600000	289	0.389477	181	0.824615	174	1.48579
3	32700000	425	-0.0482351	241	-0.0945458	261	0.382609
3	32800000	424	0.371313	252	0.835923	274	0.740229
3	32900000	197	-0.0383663	130	-0.230177	144	-0.843175
3	33000000	245	0.231668	183	0.132786	123	1.14209
3	33100000	169	0.971563	79	1.46726	101	1.31752
3	33200000	214	0.580983	131	1.75439	123	0.868416
3	33300000	180	0.680032	103	2.03615	86	1.27991
3	33400000	269	-0.286972	153	0.836335	137	-0.00550946
3	33500000	192	0.747967	129	1.59759	92	1.26182
3	33600000	219	0.584044	127	1.11255	77	0.942865
3	33700000	183	0.624631	119	1.40019	98	1.17859
3	33800000	267	0.0332514	206	0.876919	182	0.613055
3	33900000	171	0.4891	107	0.938867	81	1.53576
3	34000000	218	0.492402	144	0.984381	120	0.282249
3	34100000	262	-0.0236292	178	0.205921	152	0.857852
3	34200000	145	0.391324	84	1.01999	63	1.90513
3	34300000	288	0.643921	206	1.24405	173	1.14895
3	34400000	129	1.11465	87	1.87418	75	1.25705
3	34500000	132	0.0993904	81	0.732189	69	0.966504
3	34600000	28	0.102175	15	2.23275	11	1.20248
3	34700000	368	-0.56665	286	0.695808	234	0.0752112
3	34800000	141	-0.930913	101	0.017778	96	-0.770879
3	34900000	138	0.424324	92	1.5396	81	0.390303
3	35000000	86	0.670151	51	1.97941	30	2.56427
3	35100000	123	0.653365	74	1.69472	54	2.3174
3	35200000	315	0.0916017	196	1.43901	183	1.02693
3	35300000	173	0.762323	113	2.13368	92	2.33765
3	35400000	145	0.442068	52	1.69975	61	2.43302
3	35500000	170	0.354492	86	1.86598	65	2.73644
3	35600000	261	0.345255	138	1.68215	119	1.80091
4	0	248	0.19067	95	-0.906114	129	2.05319
4	100000	313	-0.398076	153	-1.04826	164	1.08522
4	200000	131	0.278562	35	2.37131	66	0.914823
4	300000	182	0.35314	102	1.06779	76	0.567729
4	400000	239	1.38881	142	2.72561	129	2.37163
4	500000	134	0.586007	68	2.61628	62	1.27386
4	600000	136	0.659075	74	1.15969	55	0.145112
4	700000	100	0.988023	42	2.04836	52	1.1646
4	800000	161	0.926993	70	2.6859	106	1.44801
4	900000	139	0.744838	64	2.62626	95	1.20263
4	1000000	185	0.660385	105	2.53159	116	-0.282813
4	1100000	181	0.950396	104	2.42543	117	0.598761
4	1200000	223	0.597597	140	2.37148	132	1.73425
4	1300000	261	0.130526	161	1.12845	135	0.914018
4	1400000	199	0.479894	135	1.41351	107	0.947464
4	1500000	128	1.19946	75	2.56341	72	1.98457
4	1600000	160	0.622701	93	2.53632	74	1.56094
4	1700000	120	1.00183	86	1.86446	70	0.57361
4	1800000	181	0.388045	103	2.26963	99	-0.0398616
4	1900000	235	0.486854	167	1.50965	162	-0.28692
4	2000000	178	0.380072	115	1.93727	102	0.558507
4	2100000	185	0.300785	101	2.18888	88	1.51045
4	2200000	512	0.0451445	392	0.420507	348	0.20304
4	2300000	148	0.391782	84	1.81863	77	0.718242
4	2400000	162	0.818863	100	1.55298	93	0.912051
4	2500000	162	0.0776153	96	1.32794	73	0.0799649
4	2600000	198	0.353351	114	1.58949	121	0.237887
4	2700000	522	-0.53085	375	-0.19329	332	-0.467552
4	2800000	127	0.555263	73	1.33626	71	0.353332
4	2900000	293	-0.0619907	207	0.374446	185	0.163707
4	3000000	148	0.283562	102	0.881954	93	1.05961
4	3100000	240	0.198045	145	0.171452	133	0.77725
4	3200000	182	0.4047	107	1.2784	86	-0.335609
4	3300000	277	0.50997	163	0.32567	175	-0.193317
4	3400000	228	0.864212	148	1.73541	133	0.668995
4	3500000	199	0.674543	104	1.96927	103	0.319237
4	3600000	203	0.141473	117	1.28316	113	-0.0041225
4	3700000	198	1.13664	115	1.57661	112	1.86123
4	3800000	522	0.345422	338	0.957148	381	0.555686
4	3900000	204	1.00281	84	2.16732	109	1.65143
4	4000000	292	0.219421	73	-0.270847	118	1.65011
4	4100000	225	0.224938	76	-0.561435	107	1.01614
4	4200000	288	0.353894	79	-2.54593	148	1.07732
4	4300000	318	0.298541	125	-1.38335	190	0.586277
4	4400000	233	0.305546	118	1.91924	141	-0.281192
4	4500000	216	0.333255	111	2.22984	96	-0.400865
4	4600000	309	0.184289	172	0.655442	172	-1.40561
4	4700000	203	-0.285519	105	-0.0224743	102	-1.71635
4	4800000	296	-0.286871	177	0.463268	171	-0.436956
4	4900000	327	-0.15404	196	1.03665	199	0.0128042
4	5000000	230	-0.254393	109	0.734363	142	0.776714
4	5100000	430	-0.516107	239	0.524461	286	0.188449
4	5200000	357	0.201811	221	0.896969	207	0.10705
4	5300000	230	0.240529	117	1.73069	139	0.271118
4	5400000	421	-0.547413	253	-0.131516	282	0.138767
4	5500000	327	1.02617	216	1.05138	206	0.955033
4	5600000	419	0.673245	254	0.809692	265	0.623612
4	5700000	316	0.164952	124	0.339507	179	1.49173
4	5800000	276	0.993679	178	1.21236	161	-0.501165
4	5900000	361	0.515501	196	0.362309	207	-0.460123
4	6000000	200	1.2812	109	0.760366	139	1.28094
4	6100000	231	0.677314	116	1.57693	127	0.723524
4	6200000	305	0.937632	156	0.453333	152	1.5125
4	6300000	451	0.813845	186	0.707446	245	2.49488
4	6400000	419	0.345608	275	-0.575772	293	0.930752
4	6500000	316	0.848502	176	0.678641	179	1.29392
4	6600000	300	0.325138	175	1.14012	216	0.0832187
4	6700000	377	-0.0963315	170	1.43524	234	-0.702576
4	6800000	214	-0.223215	111	0.728385	139	-0.345219
4	6900000	355	0.0984355	181	0.881902	228	-0.773843
4	7000000	365	-0.371483	264	0.575082	243	-0.467066
4	7100000	188	0.289617	139	1.69335	110	-0.0345544
4	7200000	264	0.270259	183	1.27109	181	-0.518419
4	7300000	488	-0.0285063	320	0.585895	311	-0.290494
4	7400000	256	0.140712	130	1.63552	129	-0.179767
4	7500000	544	-0.0604142	375	0.608552	365	0.752204
4	7600000	296	0.459064	220	1.5352	158	1.47199
4	7700000	231	-0.0110339	137	1.53596	120	0.709569
4	7800000	1222	-0.673231	934	-0.272507	885	-0.377685
4	7900000	196	-0.647474	130	0.373493	126	0.145577
4	8000000	144	-0.454982	118	-0.327147	115	-0.367335
4	8100000	87	-0.138674	71	-0.152793	66	0.0761774
4	8200000	59	-0.660038	46	-0.606946	45	-1.01583
4	8300000	104	0.172284	80	0.3363	74	0.197049
4	8400000	122	0.49404	95	0.786367	93	0.478763
4	8500000	213	-0.493662	161	-0.0925117	149	0.0373148
4	8600000	1308	-0.718513	936	-0.183587	940	-0.253304
4	8700000	1129	-1.0202	778	-0.499173	846	-0.717193
4	8800000	3288	1.82984	2778	1.84347	2713	1.95398
4	8900000	2779	0.792916	2232	0.923558	2173	0.958509
4	9000000	2987	0.89934	2502	0.960182	2424	1.02309
4	9100000	3564	0.84403	2922	0.879504	2835	0.931072
4	9200000	2723	0.394525	2150	0.568216	2187	0.609842
4	9300000	2806	0.585778	2151	0.789117	2213	0.758343
4	9400000	2703	0.459268	2089	0.666149	2109	0.541973
4	9500000	2052	0.00739552	1621	0.13511	1599	-0.258011
4	9600000	2277	0.507314	1794	0.776062	1763	0.425202
4	9700000	966	-0.90723	705	-0.582519	682	-0.765862
4	9800000	1057	-0.7116	791	-0.175483	773	-0.465731
4	9900000	1150	-0.821646	859	-0.468343	863	-0.61111
4	10000000	925	-0.922764	705	-0.760624	728	-1.33918
4	10100000	956	-0.762199	705	-0.297904	700	-0.45253
4	10200000	1145	-0.929129	837	-0.667367	872	-0.900435
4	10300000	793	-1.07311	535	-0.599482	549	-0.981986
4	10400000	1185	-0.99222	848	-0.619654	873	-0.690179
4	10500000	875	-0.811128	657	-0.458599	600	-1.34853
4	10600000	762	-0.935526	551	-0.605355	568	-0.658219
4	10700000	1338	-0.793008	984	-0.488339	994	-0.838809
4	10800000	1291	-1.06869	954	-0.709366	1003	-0.762201
4	10900000	996	-0.795252	732	-0.47004	744	-0.547313
4	11000000	570	-0.78878	422	-0.419606	419	-0.57402
4	11100000	1065	-0.866222	767	-0.63397	769	-0.677167
4	11200000	967	-0.930436	700	-0.565702	725	-1.00301
4	11300000	924	-0.834323	643	-0.512226	679	-0.689419
4	11400000	1163	-0.918156	828	-0.681931	894	-0.972699
4	11500000	1040	-0.999912	725	-0.66476	767	-0.998993
4	11600000	1398	-0.661883	996	-0.315776	1043	-0.424302
4	11700000	2001	-0.433874	1489	-0.208505	1418	-0.249186
4	11800000	2049	-0.131139	1470	0.443482	1464	0.242556
4	11900000	2235	0.687061	1754	1.14251	1715	0.961178
4	12000000	1955	0.0900395	1500	0.511279	1536	0.218734
4	12100000	2027	-0.0736262	1590	0.395415	1623	-0.0701052
4	12200000	1601	-0.742662	1235	-0.293706	1206	-0.98981
4	12300000	4241	1.85667	3650	2.20037	3398	2.18312
4	12400000	4032	1.72433	3379	2.10666	3262	1.74521
4	12500000	2131	0.564251	1712	1.01244	1725	0.506386
4	12600000	1988	-0.358243	1588	0.215795	1573	-0.365646
4	12700000	759	-0.0429196	624	0.465911	585	0.00594531
4	12800000	1198	0.692844	944	1.07097	908	0.832883
4	12900000	2799	0.994091	2174	1.44395	2118	1.31946
4	13000000	3161	1.4177	2544	1.75645	2535	1.62379
4	13100000	3494	1.45975	2781	1.95371	2700	1.80404
4	13200000	3759	1.58632	3013	1.86069	2983	1.7979
4	13300000	4286	1.76137	3428	2.01484	3443	1.84649
4	13400000	3626	1.75067	2897	1.93996	2940	1.84779
4	13500000	3835	1.65014	3146	1.8214	3148	1.63107
4	13600000	6406	2.13347	5475	2.07373	5378	2.04946
4	13700000	3644	1.56411	2958	1.54804	2944	1.63005
4	13800000	2205	0.261504	1658	0.461129	1613	0.427893
4	13900000	2543	0.465384	2013	0.534992	2023	0.451986
4	14000000	1712	-0.231454	1320	-0.0545108	1313	-0.01977
4	14100000	3784	1.3609	3245	1.40963	3093	1.36937
4	14200000	2778	0.440891	2275	0.729753	2238	0.536173
4	14300000	1461	0.101023	1145	0.450615	1133	0.149564
4	14400000	1011	-0.961929	714	-0.665435	771	-1.07409
4	14500000	984	-1.11446	711	-0.660391	737	-0.959746
4	14600000	966	-1.09238	677	-0.618487	725	-1.01774
4	14700000	602	-1.24964	436	-0.869475	435	-1.04307
4	14800000	1113	-0.737996	813	-0.3083	827	-0.58367
4	14900000	1533	-1.01535	1174	-0.702002	1112	-0.839721
4	15000000	238	-0.539865	166	0.26724	159	0.00146413
4	15100000	108	-0.73178	63	0.0147781	91	-0.369451
4	15200000	1	-0.690736	1	-0.881026	1	-0.0590024
4	15300000	304	0.0385716	188	1.09915	170	0.770749
4	15400000	507	-0.462746	360	-0.0269432	334	-0.348277
4	15500000	16	-0.649522	11	0.559616	12	-0.0338836
4	15600000	88	0.412505	67	0.611558	55	1.50536
4	15700000	150	-0.972096	125	-0.662924	117	-0.984433
4	15800000	153	-0.915386	127	-0.750917	125	-0.929964
4	15900000	85	-1.17789	76	-0.613916	70	-1.1563
4	16000000	61	-1.06659	51	-0.726219	49	-0.888447
4	16100000	145	-0.940619	130	-0.705858	118	-1.1722
4	16200000	74	-0.997946	62	-0.684398	60	-1.01071
4	16300000	52	-1.48742	42	-1.1648	41	-1.47889
4	16400000	118	0.597398	74	1.83129	62	2.16794
4	16500000	374	-0.413021	252	0.0985044	229	0.112386
4	16600000	242	-0.136644	168	0.888942	146	1.45029
4	16700000	222	0.316281	155	1.44999	113	1.36657
4	16800000	265	-0.511844	160	1.23363	158	0.021141
4	16900000	229	0.0632324	122	1.31562	131	0.834151
4	17000000	241	-0.361899	145	0.746932	131	0.431044
4	17100000	263	-0.356245	145	0.628869	129	0.594576
4	17200000	370	-0.206777	246	1.5841	202	0.928208
4	17300000	261	0.192675	199	2.48898	123	1.66589
4	17400000	364	0.0740834	217	1.82257	195	1.78251
4	17500000	303	1.16569	183	0.287226	165	2.89586
4	17600000	343	1.05891	229	0.181485	248	1.71658
4	17700000	194	1.53793	140	-0.201473	158	0.0298629
4	17800000	173	0.897949	110	0.332689	102	0.854915
4	17900000	303	0.15578	214	-0.330021	224	-0.0245574
4	18000000	207	0.507274	134	2.42114	131	1.33321
4	18100000	209	0.362698	112	1.8156	139	0.427455
4	18200000	174	0.580619	116	1.95194	114	1.39569
4	18300000	334	0.136413	260	1.15233	244	0.274248
4	18400000	250	0.458718	164	2.06193	154	0.838947
4	18500000	253	0.441993	146	1.94821	155	1.05716
4	18600000	283	0.112165	180	0.359197	172	0.563898
4	18700000	168	0.332797	107	1.42028	103	0.875065
4	18800000	253	0.174794	168	1.87066	163	1.12138
4	18900000	196	0.496007	147	2.08129	153	1.4732
4	19000000	268	-0.071915	207	0.463995	213	-0.552418
4	19100000	172	0.367351	145	0.72809	127	1.50504
4	19200000	246	-0.0763243	173	1.37806	172	0.516501
4	19300000	358	-0.157282	222	1.08531	223	-0.348315
4	19400000	284	-0.0547834	166	1.46125	191	0.626735
4	19500000	333	-0.449586	193	0.703877	236	1.2407
4	19600000	413	-0.867689	287	-0.10374	269	0.0725564
4	19700000	363	-0.43534	282	0.0377994	245	0.0933377
4	19800000	240	0.135671	143	1.0053	174	1.17104
4	19900000	145	0.126849	97	-0.610243	97	-0.306642
4	20000000	249	0.752815	108	-0.204138	132	1.57617
4	20100000	510	0.0505145	371	-0.29008	364	0.403993
4	20200000	189	0.708013	123	0.0223238	118	1.69669
4	20300000	305	0.0586422	205	-0.366131	193	0.927308
4	20400000	111	1.01218	56	-0.294466	75	1.90461
4	20500000	389	0.204642	248	-0.12427	246	0.524462
4	20600000	252	0.629647	159	-0.506481	132	1.10848
4	20700000	255	0.64967	161	-0.911035	130	1.33929
4	20800000	194	0.90028	106	-0.11565	73	2.02329
4	20900000	472	-0.357018	368	-0.831317	285	-0.489832
4	21000000	269	0.398991	164	0.185603	147	0.410677
4	21100000	737	-0.225632	602	-0.532152	546	-0.269628
4	21200000	400	-0.60767	252	-0.890511	274	-0.445913
4	21300000	388	0.164804	206	0.237587	281	0.999748
4	21400000	724	-0.179628	459	0.462283	531	1.05812
4	21500000	456	-0.154291	246	0.174562	313	0.781617
4	21600000	400	-0.0608785	286	0.118244	226	0.417718
4	21700000	505	-0.602789	357	-0.643136	299	0.00217144
4	21800000	81	-0.270121	58	-0.742197	49	0.58727
4	21900000	225	-0.478886	160	-0.41243	150	-0.249861
4	22000000	141	-0.0419144	107	0.242057	85	-1.30235
4	22100000	21	0.416587	12	0.272224	12	0.39602
4	22200000	2	0.459791	2	1.37636	2	1.24221
4	22300000	124	0.026969	94	0.0766394	88	0.653727
4	22400000	49	0.496159	33	0.804076	30	0.341764
4	22500000	248	0.65873	154	0.482339	131	1.05739
4	22600000	190	-0.00569761	127	0.909433	123	0.577239
4	22700000	204	0.470974	142	1.04701	83	2.79897
4	22800000	709	-0.882444	522	-0.351994	504	-0.539231
4	22900000	336	0.115157	205	1.48438	148	1.06402
4	23000000	312	0.0243988	196	1.02083	173	-0.48008
4	23100000	146	0.568385	75	2.1228	71	0.947064
4	23200000	307	-0.130736	186	1.07481	187	-0.160005
4	23300000	517	0.243444	323	0.412948	289	-0.909522
4	23400000	411	0.641037	289	0.153322	285	0.715874
4	23500000	243	0.623697	137	0.680789	122	2.35028
4	23600000	189	0.413606	93	0.133975	70	3.29116
4	23700000	264	0.815625	167	0.162477	135	0.650049
4	23800000	133	0.327921	79	0.0604308	87	0.397541
4	23900000	356	-0.478921	288	-0.254872	281	-0.613384
4	24000000	479	-0.73991	341	-0.83202	338	-0.573053
4	24100000	127	0.51946	84	0.630976	64	0.856646
4	24200000	491	-0.214442	338	0.250447	317	-0.261069
4	24300000	210	0.239907	124	1.12545	137	0.683036
4	24400000	141	0.111751	96	0.794526	85	0.224359
4	24500000	111	-0.0691203	88	0.242732	65	-0.353029
4	24600000	259	0.247091	183	1.34208	135	0.452195
4	24700000	299	-0.524953	248	0.242441	147	0.059875
4	24800000	780	0.423017	580	0.959971	489	0.72018
4	24900000	928	-0.642124	669	-0.467469	661	-0.101861
4	25000000	972	-0.685958	747	-0.164745	659	-0.469407
4	25100000	314	-0.146284	205	0.315755	178	0.266635
4	25200000	195	0.576706	96	1.8808	85	1.04192
4	25300000	244	0.361027	148	0.95727	133	0.819638
4	25400000	268	0.123346	168	1.07286	148	0.310467
4	25500000	125	0.934285	69	1.23421	52	1.1451
4	25600000	219	0.1161	162	0.399334	130	0.204058
4	25700000	141	-0.0974653	98	0.113415	96	0.429244
4	25800000	385	-0.377171	304	-0.158425	277	-0.334357
4	25900000	148	0.232545	123	0.470222	96	-0.211477
4	26000000	321	-0.0235249	238	0.0315681	223	0.325838
4	26100000	333	-0.355585	207	-0.419117	201	-0.16331
4	26200000	159	0.697248	99	-0.135691	80	1.67532
4	26300000	208	-0.699719	100	-0.234138	92	0.356529
4	26400000	135	-0.0497161	50	0.566619	37	2.19409
4	26500000	179	0.252803	81	-0.509615	77	1.26362
4	26600000	270	0.192537	152	0.891842	131	-0.0634878
4	26700000	194	0.122597	92	2.34456	98	-0.0138754
4	26800000	157	0.486834	72	2.04418	81	0.891887
4	26900000	272	0.315597	176	2.05687	146	1.00284
4	27000000	189	0.99279	108	1.45168	98	0.384504
4	27100000	413	-0.0295012	262	0.584368	251	0.454809
4	27200000	313	0.0370687	159	1.82289	161	-0.140593
4	27300000	179	0.660103	80	0.488419	83	-0.0864828
4	27400000	265	0.446994	158	0.842482	152	0.930915
4	27500000	500	1.0377	335	1.53263	327	1.47267
4	27600000	253	1.65449	173	2.88367	164	0.63048
4	27700000	222	0.226283	131	1.05826	134	-0.766186
4	27800000	236	-0.491034	170	0.66644	124	-0.492211
4	27900000	328	-0.0770679	230	-0.260869	183	-0.433781
4	28000000	533	-0.332502	386	-0.107428	305	0.193142
4	28100000	284	-0.0805752	185	0.418834	165	-0.2527
4	28200000	356	-0.0516416	268	0.967757	189	-1.16787
4	28300000	434	0.220589	293	1.54829	244	-1.16054
4	28400000	375	0.0388393	291	0.346969	187	-1.1879
4	28500000	82	0.110099	58	1.3691	47	-1.22779
4	28600000	321	-0.420263	237	0.0293094	208	-0.795926
4	28700000	293	-0.238878	190	0.49734	165	-1.33261
4	28800000	285	0.493445	168	1.13786	153	-0.381085
4	28900000	201	1.40329	105	1.8818	126	1.14546
4	29000000	152	1.40857	86	0.658433	101	0.750811
4	29100000	301	0.855936	193	0.845141	218	0.387808
4	29200000	111	1.3225	39	2.96191	70	0.124745
4	29300000	181	0.371999	85	1.90694	106	0.109244
4	29400000	242	-0.276075	138	1.61713	160	-1.38496
4	29500000	141	-0.313606	84	1.09522	86	-1.52821
4	29600000	144	0.389261	87	0.959316	78	-0.820999
4	29700000	126	0.600723	77	0.788707	74	0.692077
4	29800000	209	0.399683	154	0.932022	99	1.70864
4	29900000	206	0.408372	108	-0.189371	130	0.279264
4	30000000	194	1.18357	101	1.12018	110	1.21265
4	30100000	210	0.657307	128	0.834428	140	0.77559
4	30200000	347	-0.059213	232	0.242622	232	0.489956
4	30300000	123	1.09862	71	1.1768	78	0.948368
4	30400000	249	0.941062	147	0.962741	178	1.19258
4	30500000	234	0.532681	152	1.18924	154	0.939832
4	30600000	229	0.705784	140	0.731873	129	0.0352767
4	30700000	425	-0.130126	233	-0.492261	234	-1.43009
4	30800000	323	0.395686	190	0.546579	189	0.882675
4	30900000	238	0.333893	154	-0.00732283	123	0.378608
4	31000000	215	0.296699	118	0.64649	80	-0.270646
4	31100000	299	0.204908	218	0.582523	167	0.912764
4	31200000	207	0.0844948	128	1.53578	106	-0.0862008
4	31300000	490	0.274136	360	1.40907	270	-0.830876
4	31400000	285	0.310494	170	0.855488	149	0.487173
4	31500000	280	0.251942	196	0.777411	183	0.975062
4	31600000	250	0.318589	154	1.14338	136	1.87511
4	31700000	228	-0.0568955	158	0.646761	130	0.468207
4	31800000	296	-0.102626	179	0.61284	159	0.0997258
4	31900000	221	0.15363	124	1.70497	112	1.72759
4	32000000	229	0.578833	121	2.56018	96	0.569073
4	32100000	291	0.581716	202	1.1537	160	1.22801
4	32200000	206	0.997275	136	1.49699	107	2.08162
4	32300000	296	0.475577	195	0.704143	182	1.57294
4	32400000	241	0.317581	141	1.26299	101	2.88331
4	32500000	646	-0.671851	500	-0.0553407	391	-0.670056
4	32600000	383	0.169683	234	1.99844	103	2.93159
4	32700000	237	0.368876	157	1.5209	96	2.12855
4	32800000	245	0.565578	172	1.47772	149	2.20705
4	32900000	279	-0.234552	216	0.0966526	204	0.565987
4	33000000	324	0.254162	203	1.38336	178	1.78029
4	33100000	216	0.66037	147	1.38839	119	0.903118
4	33200000	434	2.14717	353	2.20339	340	2.61416
4	33300000	306	0.0858955	200	0.894709	222	-0.64665
4	33400000	131	0.372704	87	1.95354	90	0.115095
4	33500000	102	0.0138071	61	1.66995	68	0.615581
4	33600000	251	1.20308	182	1.89576	169	1.57518
4	33700000	283	-0.168042	149	1.04417	182	0.26767
4	33800000	153	0.0639393	70	1.57362	85	-1.62061
4	33900000	231	0.549071	135	1.40546	145	0.638652
4	34000000	160	0.0551337	58	1.90039	87	-0.709171
4	34100000	387	-0.729429	215	0.279054	245	-0.763
4	34200000	115	-0.139889	41	3.36753	54	-1.43358
4	34300000	143	0.749966	69	2.86649	71	-2.61186
4	34400000	146	0.117417	83	1.42861	83	0.376658
4	34500000	108	1.12204	45	2.38273	68	0.447336
4	34600000	151	1.13029	69	1.75145	106	0.570678
4	34700000	205	0.735619	88	1.11495	141	1.01649
4	34800000	185	0.562751	101	0.938412	129	1.2034
4	34900000	366	0.60732	267	0.79827	230	-0.0785451
4	35000000	216	1.07487	178	1.80725	166	0.486942
4	35100000	243	-0.296271	171	1.3326	144	-0.147425
4	35200000	155	-0.585125	103	1.25657	68	1.05659
4	35300000	179	-0.358965	135	0.403342	112	0.229626
4	35400000	209	-0.165879	130	0.835445	113	0.507171
4	35500000	216	0.0158213	158	1.29064	108	1.70551
5	0	336	-0.130672	203	1.30214	209	0.0395628
5	100000	542	0.0129403	338	1.05846	362	0.0713543
5	200000	295	-0.172453	180	0.71484	203	-0.239586
5	300000	239	-0.0741012	142	1.10319	155	-1.71979
5	400000	168	0.47384	95	2.36771	79	1.88742
5	500000	149	0.336228	81	1.51644	73	1.76729
5	600000	108	0.444653	63	2.61409	38	0.588481
5	700000	258	0.302304	171	1.37721	163	1.1709
5	800000	163	-0.126351	102	1.07422	76	0.887629
5	900000	111	0.639762	72	1.70858	63	0.231848
5	1000000	120	1.05498	87	2.22933	72	0.363853
5	1100000	76	0.457651	41	-0.0382498	37	-1.414
5	1200000	200	-0.160938	137	0.600443	127	0.190255
5	1300000	197	0.201217	138	0.441974	128	-0.12253
5	1400000	86	-0.0177585	44	-0.397207	36	-1.85056
5	1500000	119	-0.19127	78	0.357659	66	-1.93707
5	1600000	72	0.43588	40	1.05211	39	-2.24363
5	1700000	77	0.655091	51	0.656912	38	-1.82445
5	1800000	121	0.607164	69	1.42878	54	-2.15192
5	1900000	137	0.0342252	83	0.983694	85	-1.6528
5	2000000	399	-0.645766	274	0.0547421	281	-1.03098
5	2100000	92	0.426952	64	1.59379	55	-1.76754
5	2200000	89	1.04534	43	2.57408	56	0.380451
5	2300000	97	0.762901	18	2.32719	47	0.126717
5	2400000	151	0.328178	83	1.66181	85	-0.797429
5	2500000	181	-0.457041	108	0.552826	98	-1.64588
5	2600000	227	0.124476	120	1.80434	140	-0.0240113
5	2700000	198	0.898289	105	1.239	80	-2.14921
5	2800000	169	0.314139	80	1.70633	72	-1.79065
5	2900000	151	0.572271	67	1.82786	73	-2.00365
5	3000000	144	0.272475	88	2.4146	70	-2.19485
5	3100000	143	0.0954399	77	1.74666	80	0.68471
5	3200000	174	-0.132084	106	1.2923	109	1.01781
5	3300000	127	1.49494	69	2.05692	70	1.85284
5	3400000	137	0.632996	87	2.09376	84	1.94263
5	3500000	107	0.237383	65	1.75542	65	0.045816
5	3600000	195	0.794194	137	1.84197	131	0.735058
5	3700000	142	0.903502	86	2.1438	96	0.103413
5	3800000	181	-0.162814	118	0.969331	94	1.32927
5	3900000	295	-0.597688	219	-0.0125164	194	-0.438294
5	4000000	150	0.0966393	85	1.33739	73	0.627444
5	4100000	155	0.36522	69	2.51526	83	1.32928
5	4200000	245	0.38613	160	1.39413	140	0.978842
5	4300000	254	0.411481	140	1.90616	118	0.808759
5	4400000	139	0.494359	62	2.37983	66	0.333622
5	4500000	142	0.521923	68	2.18631	72	1.26286
5	4600000	120	0.78771	51	0.820016	66	2.54903
5	4700000	163	0.895702	90	2.50505	90	0.798758
5	4800000	177	0.871922	100	2.94277	96	2.2166
5	4900000	132	0.538334	63	2.49159	49	1.54944
5	5000000	358	0.100045	262	0.796069	205	1.02911
5	5100000	117	0.295636	79	1.2588	55	1.81084
5	5200000	154	0.112918	111	2.00318	75	1.71327
5	5300000	168	0.117615	108	1.23831	86	1.57094
5	5400000	290	-0.00807101	206	0.895708	158	0.717527
5	5500000	161	0.504002	103	1.83706	82	2.06554
5	5600000	140	1.0568	79	2.11015	63	2.65474
5	5700000	209	0.705296	121	2.01023	100	2.12513
5	5800000	307	-0.210495	171	0.243869	169	-0.199704
5	5900000	188	1.80386	123	2.31745	126	1.64854
5	6000000	122	0.585288	54	1.36077	68	0.128344
5	6100000	215	-0.30981	133	0.524583	121	-0.960523
5	6200000	178	-0.0342498	85	0.249526	74	1.36422
5	6300000	214	0.00405797	120	0.158758	77	-0.221767
5	6400000	354	0.689509	157	1.58186	162	1.88733
5	6500000	186	0.519803	69	-0.640419	79	0.202298
5	6600000	140	0.416449	44	-0.792899	58	2.55585
5	6700000	187	0.982907	64	1.30729	97	0.894791
5	6800000	124	1.14408	63	2.05403	67	1.12239
5	6900000	396	0.283184	242	0.823647	260	0.101759
5	7000000	181	0.510602	109	1.65067	105	1.06802
5	7100000	212	1.04379	119	1.81409	116	1.74379
5	7200000	181	0.769644	115	1.24551	94	1.26814
5	7300000	216	0.503762	152	0.776003	130	0.595355
5	7400000	150	1.06344	68	2.8379	64	1.26407
5	7500000	209	0.772114	133	2.22392	81	-1.31342
5	7600000	208	0.926234	134	2.47407	63	-0.577933
5	7700000	457	-0.107534	362	0.267556	265	0.390077
5	7800000	224	0.914181	136	2.54734	73	-1.01344
5	7900000	229	0.492789	141	1.72636	116	-1.60217
5	8000000	145	0.633931	96	1.46978	62	-1.64969
5	8100000	219	0.0891755	138	1.10738	76	-0.868954
5	8200000	146	0.488686	99	1.68076	23	-2.13196
5	8300000	234	0.290853	147	1.30143	89	-1.99742
5	8400000	163	0.101293	114	1.54807	47	-2.14016
5	8500000	104	0.119136	73	2.37702	47	-2.27078
5	8600000	215	-0.0359249	134	2.63581	129	-2.3079
5	8700000	203	-0.541815	122	1.55161	106	0.311487
5	8800000	156	0.139469	70	2.68167	82	0.986346
5	8900000	370	-0.120715	212	0.722475	194	-0.522183
5	9000000	243	-0.536827	137	1.14847	117	-0.00435673
5	9100000	201	-0.031158	110	2.4947	86	-0.170874
5	9200000	280	-0.149581	178	1.96811	147	-0.207837
5	9300000	227	0.535147	145	2.09914	120	0.649371
5	9400000	208	0.589241	125	2.44978	101	1.42902
5	9500000	362	0.0775993	184	1.85375	168	0.284906
5	9600000	248	0.224793	130	2.45038	108	-2.10783
5	9700000	452	-0.147013	247	0.59515	253	-1.63149
5	9800000	350	-0.121311	194	2.0427	189	-1.89766
5	9900000	279	-0.452673	147	1.31023	157	-1.8243
5	10000000	295	0.00360239	178	0.902618	174	-1.71229
5	10100000	354	0.61855	217	1.61145	220	0.587106
5	10200000	227	0.0242923	146	1.39888	131	-0.042122
5	10300000	349	0.1048	219	1.14502	206	0.652904
5	10400000	253	0.0619581	170	0.775234	159	0.708144
5	10500000	241	0.805246	120	1.11005	130	0.900283
5	10600000	223	-0.0256048	148	1.01904	120	-0.749573
5	10700000	319	0.127383	245	0.497379	212	0.509845
5	10800000	274	0.0281878	165	1.39543	132	-0.289896
5	10900000	397	-0.27032	282	0.678776	259	-0.243709
5	11000000	436	-0.2564	292	0.544448	271	-1.08588
5	11100000	251	-0.0986154	135	1.15544	127	-2.20748
5	11200000	350	0.509118	221	1.02533	150	-1.9588
5	11300000	197	0.753182	143	1.98655	100	-2.18375
5	11400000	231	0.0304218	145	1.12488	110	-1.82578
5	11500000	335	-0.309956	236	0.951638	187	-0.93171
5	11600000	177	0.517186	123	1.57361	89	-0.192579
5	11700000	242	-0.121675	144	0.937027	107	-0.76944
5	11800000	204	0.632571	109	2.34779	84	-2.11328
5	11900000	446	-0.621418	312	0.304554	288	-0.686731
5	12000000	376	-0.307197	183	1.3438	139	-2.06485
5	12100000	287	0.162374	150	1.29518	106	-1.70345
5	12200000	408	-0.328999	269	1.28408	202	-2.05444
5	12300000	207	0.312122	129	1.31427	64	-2.2336
5	12400000	294	0.287942	159	1.96453	106	-1.93121
5	12500000	104	0.218532	57	2.28706	24	-1.75744
5	12600000	229	-0.227903	146	0.759376	105	-1.1273
5	12700000	324	-0.2309	211	1.38392	139	-0.841841
5	12800000	235	-0.10899	143	1.40788	93	-2.15515
5	12900000	154	-0.558352	80	-0.849506	62	-1.5857
5	13000000	253	-0.657886	151	-0.677031	144	-1.41818
5	13100000	284	0.0508543	167	0.933196	123	-1.58218
5	13200000	253	0.762719	153	1.43146	82	-1.58264
5	13300000	286	-0.02182	175	1.70583	96	-2.42199
5	13400000	441	-0.164775	266	0.347338	201	-1.32281
5	13500000	266	0.372915	154	2.15644	109	-2.14734
5	13600000	364	-0.237284	231	0.632409	214	-1.69913
5	13700000	398	0.125924	252	0.988509	184	-1.76278
5	13800000	411	-0.0757769	272	0.576731	193	-1.48239
5	13900000	433	0.388516	299	1.58024	176	-1.60799
5	14000000	388	-0.0185956	232	1.84953	157	-1.91957
5	14100000	372	0.229503	163	1.26873	144	-1.5348
5	14200000	347	0.434881	180	1.46173	126	-1.77043
5	14300000	275	0.388984	161	1.28072	113	-1.65493
5	14400000	303	0.132852	187	0.42166	111	-1.83259
5	14500000	417	0.0127442	221	0.614557	182	-1.0278
5	14600000	206	0.302546	133	0.786169	69	-1.57484
5	14700000	173	0.327805	112	0.862636	65	-2.25971
5	14800000	380	0.0886847	281	0.76827	190	-1.20144
5	14900000	212	0.972571	130	0.831189	86	-1.60059
5	15000000	219	0.245572	122	0.634522	79	-1.635
5	15100000	340	-0.390475	247	-0.41804	203	-0.946991
5	15200000	368	-0.560197	243	-0.404304	158	-0.866124
5	15300000	359	-0.886303	244	-0.301434	219	-1.25448
5	15400000	220	-0.156385	135	0.894417	75	-1.06673
5	15500000	264	-0.0211021	149	1.64583	86	-1.53977
5	15600000	653	-0.692417	467	-0.173742	397	-0.9305
5	15700000	372	-0.630534	246	0.160874	202	-0.973478
5	15800000	200	-0.394473	106	1.65408	57	-1.27445
5	15900000	289	0.0088724	200	0.706626	158	-0.332581
5	16000000	282	-0.725304	191	-0.187346	122	-1.58745
5	16100000	0	nan	0	nan	0	nan
5	16200000	55	-0.0428696	43	0.545093	39	0.978707
5	16300000	374	-1.34854	281	-0.881722	222	-1.4519
5	16400000	843	-1.40595	604	-0.848138	526	-1.69898
5	16500000	833	-0.886962	634	-0.445958	565	-0.844807
5	16600000	735	-1.37835	521	-0.944019	461	-1.64817
5	16700000	827	-1.38037	629	-0.938453	509	-1.68251
5	16800000	591	-1.32895	437	-0.671968	357	-1.47717
5	16900000	967	-1.28608	683	-0.754446	630	-1.5018
5	17000000	799	-1.40325	590	-0.891721	515	-1.76956
5	17100000	641	-1.36554	471	-0.730351	374	-1.84203
5	17200000	632	-0.733422	489	-0.148064	419	-0.796371
5	17300000	804	-1.04634	596	-0.58613	514	-1.33448
5	17400000	705	-1.27261	493	-0.855692	429	-1.5582
5	17500000	829	-1.25065	597	-0.877882	510	-1.7422
5	17600000	585	-1.24709	403	-0.752706	370	-1.45294
5	17700000	672	-1.47483	501	-0.912933	402	-1.82234
5	17800000	738	-1.33252	556	-0.77973	466	-1.8359
5	17900000	779	-1.29974	546	-0.76937	494	-1.59973
5	18000000	659	-1.43741	465	-0.815038	388	-2.05185
5	18100000	856	-1.09038	638	-0.639112	553	-1.0373
5	18200000	664	-1.13569	487	-0.726363	430	-1.3034
5	18300000	679	-1.32541	481	-0.787934	430	-1.6938
5	18400000	860	-1.21398	658	-0.629277	553	-1.48136
5	18500000	640	-1.13224	491	-0.552144	422	-1.31706
5	18600000	644	-1.37344	446	-0.59216	389	-1.89886
5	18700000	214	-0.670402	141	0.300855	131	-0.431722
5	18800000	177	-0.624153	136	-0.626102	122	-0.46965
5	18900000	0	nan	0	nan	0	nan
5	19000000	0	nan	0	nan	0	nan
5	19100000	0	nan	0	nan	0	nan
5	19200000	0	nan	0	nan	0	nan
5	19300000	219	-0.889173	172	-0.567107	160	-0.891799
5	19400000	399	-0.322973	309	-0.208843	306	-0.494439
5	19500000	615	-0.751258	489	-0.74025	443	-0.697909
5	19600000	449	-0.735171	339	-0.578226	320	-0.953748
5	19700000	176	-0.675512	130	-0.290395	127	-0.995974
5	19800000	214	-0.64793	172	-0.318989	151	-0.573684
5	19900000	199	-0.710592	130	0.144239	76	-1.24794
5	20000000	269	-0.495673	164	0.213347	106	-1.4386
5	20100000	355	-0.624539	259	-0.482019	173	-1.24505
5	20200000	206	-0.238309	123	0.761874	63	-1.38475
5	20300000	427	-0.545154	293	-0.197871	218	-1.10319
5	20400000	223	-0.0821656	146	0.678212	94	-0.806232
5	20500000	186	-0.335627	120	0.458582	71	-1.52843
5	20600000	214	-0.334636	122	-0.0628645	68	-1.64846
5	20700000	266	-0.129237	177	0.0105808	103	-1.6301
5	20800000	264	-0.000746819	158	0.305049	83	-0.963566
5	20900000	530	-0.286459	366	0.0323954	307	-0.288155
5	21000000	371	-0.430871	243	-0.367979	183	-1.12325
5	21100000	277	-0.394653	197	-0.381736	146	-1.13903
5	21200000	275	-0.369838	198	0.109876	152	-1.24936
5	21300000	449	-0.317884	290	0.810257	222	-1.14097
5	21400000	309	-0.378603	198	0.973206	105	-1.77853
5	21500000	232	-0.0861911	166	0.881248	101	-1.16088
5	21600000	171	-0.385155	94	1.38264	49	-1.96489
5	21700000	206	-0.464856	129	0.911569	104	-1.42794
5	21800000	274	-0.493948	188	0.275507	167	-1.16895
5	21900000	297	-0.0443419	187	0.768712	142	-1.60383
5	22000000	198	0.0737336	131	0.80882	82	-1.81482
5	22100000	600	-0.44843	443	-0.23897	354	-0.680624
5	22200000	211	-0.0148669	134	0.880524	73	-1.35103
5	22300000	394	0.568941	266	0.492344	214	-1.63399
5	22400000	363	-0.503863	244	-0.28658	212	-1.77106
5	22500000	164	-0.384967	84	0.675029	92	-0.702538
5	22600000	287	-0.65839	199	-0.434143	154	-1.32641
5	22700000	205	-0.316815	130	-0.276229	101	-1.17983
5	22800000	197	0.056896	121	-0.529526	71	-1.68208
5	22900000	303	-0.197238	190	-0.186687	124	-1.33881
5	23000000	236	-0.341569	126	1.02801	36	-2.08228
5	23100000	346	0.0453497	185	0.544233	120	-1.71198
5	23200000	325	0.0549343	225	1.27298	92	-0.312837
5	23300000	137	0.134413	75	1.81895	33	0.259467
5	23400000	242	0.106201	100	1.81544	54	-1.69236
5	23500000	225	-0.064306	141	1.4796	91	-1.95452
5	23600000	620	-0.830579	471	-0.331207	408	-1.62096
5	23700000	251	-0.754767	169	0.261187	161	-1.50121
5	23800000	227	0.429097	131	1.66446	98	-1.85054
5	23900000	77	0.0236778	37	1.17316	38	-1.54903
5	24000000	127	-0.726309	66	0.548459	47	-1.69698
5	24100000	230	-0.0953143	107	0.646935	93	-1.57676
5	24200000	440	-0.387717	278	-0.301886	255	-1.15405
5	24300000	744	-0.6709	507	-0.479141	508	-1.03149
5	24400000	991	-0.572139	666	-0.707387	667	-1.08037
5	24500000	804	-0.982455	540	-0.984696	506	-1.22097
5	24600000	251	-0.992248	129	0.383867	134	-1.47193
5	24700000	237	-1.15038	121	-0.256807	90	-2.11455
5	24800000	193	-0.949867	102	0.384005	102	-1.7083
5	24900000	225	-0.67945	118	1.30288	104	-2.05694
5	25000000	410	-0.257635	252	0.3345	196	-1.17132
5	25100000	315	-0.490197	150	1.2221	108	-1.1601
5	25200000	278	-0.72352	144	1.18188	103	-1.83513
5	25300000	299	-0.657738	155	0.971505	150	-1.98394
5	25400000	382	-0.881916	217	-0.394941	216	-1.89951
5	25500000	250	-0.478101	135	0.760038	116	-1.32724
5	25600000	200	0.679891	105	1.63693	93	-1.25847
5	25700000	191	0.51629	122	1.39787	116	0.430003
5	25800000	257	0.37684	162	1.26081	151	0.706901
5	25900000	198	0.209476	141	1.40791	113	-0.801588
5	26000000	227	-0.011656	137	1.39542	122	0.191441
5	26100000	280	-0.182445	172	1.73396	163	-1.85498
5	26200000	180	0.382564	117	0.801686	120	-0.0209016
5	26300000	190	1.05147	94	0.0974971	123	0.150388
5	26400000	325	0.209146	182	0.012578	228	0.00302781
5	26500000	298	0.322352	157	1.50402	190	-0.7908
5	26600000	380	0.141577	214	1.38473	272	-0.569283
5	26700000	238	0.724919	131	1.38475	159	0.351481
5	26800000	351	0.276032	224	1.82087	184	1.49491
5	26900000	167	0.820755	79	2.14618	85	0.574786
5	27000000	271	0.666979	96	2.161	135	2.16902
5	27100000	311	1.30994	147	2.2173	199	1.17176
5	27200000	225	0.662076	75	1.75666	120	0.874938
5	27300000	506	0.80158	211	0.496285	276	1.34714
5	27400000	212	-0.0617506	64	0.76092	104	0.843893
5	27500000	391	-0.43938	198	-0.49569	251	-0.203192
5	27600000	237	1.14199	106	1.12035	109	0.0469211
5	27700000	220	1.2704	93	1.46925	106	3.01252
5	27800000	267	0.46725	116	2.31719	121	1.39415
5	27900000	202	0.528649	72	2.84558	73	2.29863
5	28000000	215	0.0783728	108	0.469433	136	0.00363846
5	28100000	198	0.53516	71	2.26379	105	1.20433
5	28200000	330	-0.104255	137	0.877102	187	-1.13895
5	28300000	200	0.530576	84	1.32082	129	-1.57257
5	28400000	417	-0.251907	220	0.758963	240	0.394374
5	28500000	153	0.717859	60	1.64133	107	0.62239
5	28600000	128	0.177769	31	0.559822	88	-1.26339
5	28700000	160	0.155523	78	-0.0656197	111	-0.113448
5	28800000	103	0.971608	26	1.88389	65	0.990588
5	28900000	341	-0.114141	190	0.302082	235	-0.0225885
5	29000000	163	0.734197	56	3.1182	91	0.356666
5	29100000	184	0.566491	79	0.215808	98	0.466718
5	29200000	338	-0.0308564	67	-1.0747	189	-0.695831
5	29300000	127	0.720754	26	2.74904	70	-0.936494
5	29400000	282	-0.873458	181	-0.540813	159	-0.981186
5	29500000	116	-0.291805	44	-0.424493	51	-2.16884
5	29600000	166	0.428076	82	0.5865	93	0.642717
5	29700000	489	-0.212056	266	-0.147912	285	-0.277358
5	29800000	294	-0.0985799	160	-0.217247	192	-0.0124211
5	29900000	337	-0.674488	186	-0.470923	214	-0.745583
5	30000000	302	0.663834	109	0.604418	174	0.869668
5	30100000	177	1.03656	39	-0.907097	68	-0.204308
5	30200000	202	1.19655	74	0.0823209	100	1.23262
5	30300000	163	1.06089	86	1.4125	93	1.54401
5	30400000	202	0.696903	127	0.821119	146	0.410145
5	30500000	166	1.15816	99	3.00661	102	0.376351
5	30600000	181	1.29502	91	1.42636	119	0.783731
5	30700000	143	0.934116	83	2.03069	79	1.20809
5	30800000	142	0.816706	86	2.3273	91	1.2586
5	30900000	285	0.0284588	183	0.557939	195	-0.150688
5	31000000	127	0.864539	63	1.7998	72	0.415009
5	31100000	126	0.522659	68	1.18687	63	0.451502
5	31200000	156	0.334266	81	2.06174	90	0.478253
5	31300000	390	-0.207236	253	2.4841	190	1.60306
5	31400000	286	0.47032	148	2.68555	190	1.19547
5	31500000	171	0.81249	92	2.79167	97	-0.0251162
5	31600000	292	0.745017	172	1.57858	197	1.20408
5	31700000	154	1.34818	71	1.79635	89	0.991944
5	31800000	167	1.07191	78	1.12882	91	1.43071
5	31900000	111	0.253281	65	0.918973	66	0.252034
5	32000000	17	-1.27825	14	-0.495494	11	-0.671584
5	32100000	1	-0.879981	1	-0.675481	0	nan
5	32200000	134	0.617465	79	0.94203	81	0.579192
5	32300000	133	0.442736	89	1.21566	72	1.77359
5	32400000	201	0.126424	129	0.70941	84	0.913411
5	32500000	157	1.46153	106	2.0116	88	1.54964
5	32600000	127	1.14938	74	2.20413	75	1.03083
5	32700000	267	0.754075	157	0.982827	158	0.717984
5	32800000	191	0.762363	96	1.7212	80	1.31385
5	32900000	191	0.969621	105	2.43172	106	0.666846
5	33000000	740	-0.344393	545	0.455779	492	-0.113191
5	33100000	164	0.852942	86	1.75833	90	1.06194
5	33200000	173	0.437382	74	1.96373	71	0.795263
5	33300000	197	0.938981	113	2.00679	104	1.63741
5	33400000	171	0.783724	93	1.69871	86	0.503302
5	33500000	194	0.742048	98	1.46308	104	0.907239
5	33600000	180	-0.199261	104	1.21641	95	0.770193
5	33700000	342	-0.00101146	220	0.806514	199	0.413832
5	33800000	170	0.170466	75	1.63934	88	1.37974
5	33900000	174	1.14393	115	2.45686	103	2.03288
5	34000000	289	-0.625613	209	0.518829	172	0.212186
5	34100000	176	0.128978	105	1.91263	90	1.3602
5	34200000	163	0.752312	105	1.49632	95	0.385464
5	34300000	144	0.262054	73	1.82482	69	-0.127024
5	34400000	134	0.610513	87	2.09743	66	0.65404
5	34500000	177	0.801628	101	1.64011	90	0.676996
5	34600000	144	0.541867	84	1.25638	60	0.76558
5	34700000	117	0.697027	47	2.67007	41	2.81841
5	34800000	139	0.788892	73	2.85753	63	1.25312
5	34900000	384	-0.567452	267	0.34162	243	-1.24411
5	35000000	136	0.0118978	47	1.40374	52	-1.79734
5	35100000	118	-0.335538	70	-0.379195	71	-1.13485
5	35200000	104	-0.6597	87	0.0265372	74	-0.408725
6	0	450	1.3638	350	1.8704	362	1.61275
6	100000	227	0.561272	178	0.95816	180	0.945706
6	200000	2658	2.05418	2298	2.60367	2402	2.33148
6	300000	4147	2.22037	3518	2.63127	3711	2.24436
6	400000	322	0.753851	259	1.09035	274	1.11635
6	500000	809	1.55676	614	2.10739	649	1.7601
6	600000	123	-0.324254	74	-0.0810475	83	-0.041117
6	700000	235	0.72663	162	1.49835	182	0.95229
6	800000	170	0.964519	136	1.43668	141	0.921108
6	900000	2223	2.43476	1871	2.87782	1901	2.36163
6	1000000	412	2.31145	324	2.76332	330	2.60981
6	1100000	818	2.1198	646	2.82494	683	2.41133
6	1200000	965	1.1097	626	2.13652	719	1.43282
6	1300000	523	0.754942	396	1.01823	410	0.979388
6	1400000	537	1.59192	410	2.26046	439	2.19472
6	1500000	562	0.44835	436	1.20176	432	0.939753
6	1600000	878	2.08297	737	2.38634	735	2.00098
6	1700000	204	0.827178	169	1.20102	170	0.978148
6	1800000	297	0.692083	232	1.26209	247	1.26301
6	1900000	261	1.15678	192	1.76283	195	1.03151
6	2000000	1056	1.13747	816	1.45194	869	1.70997
6	2100000	1052	0.872763	806	1.25915	849	0.729696
6	2200000	3353	2.7747	2756	3.24015	2763	2.94305
6	2300000	2141	2.38687	1687	2.97049	1697	2.61818
6	2400000	813	0.166149	621	0.826511	604	0.123115
6	2500000	190	-0.438275	125	0.206586	135	-0.168061
6	2600000	124	0.596218	67	1.52696	82	1.40605
6	2700000	168	0.27278	76	2.51097	112	-0.451238
6	2800000	104	0.538236	58	1.28229	62	0.364021
6	2900000	369	-0.138134	216	0.412768	194	0.662489
6	3000000	471	-0.555072	321	-0.753641	328	-0.361172
6	3100000	142	-0.0548627	72	-1.91396	84	0.9141
6	3200000	86	0.0546071	20	-2.35181	38	2.79728
6	3300000	300	-0.147693	132	-0.612995	220	1.48031
6	3400000	303	-0.0203669	172	-0.461567	237	0.719011
6	3500000	288	-0.191915	150	-0.0336349	190	0.124894
6	3600000	344	-0.82168	210	-0.773456	228	-0.938535
6	3700000	137	0.460209	59	1.04882	69	2.23976
6	3800000	173	0.203888	96	0.290433	124	0.956128
6	3900000	133	0.761749	66	1.10762	83	1.16163
6	4000000	152	0.91959	77	1.80971	93	-0.191338
6	4100000	155	0.796739	83	1.51022	85	0.347679
6	4200000	141	0.963201	75	2.53686	89	0.67748
6	4300000	168	1.27895	109	3.0353	104	1.2288
6	4400000	229	0.902187	128	2.36354	125	1.65492
6	4500000	424	0.230135	308	1.3457	276	1.14194
6	4600000	202	0.983891	122	2.00762	117	1.50379
6	4700000	179	1.17767	89	2.40477	120	1.17693
6	4800000	140	0.832248	67	2.08173	67	1.24707
6	4900000	179	-0.0606337	102	0.734782	113	0.524677
6	5000000	192	0.39105	106	1.59645	116	1.03157
6	5100000	227	0.271444	134	1.14864	147	0.338506
6	5200000	167	-0.16304	82	1.30172	100	0.293692
6	5300000	271	-0.553872	171	0.916473	170	-0.436995
6	5400000	102	-0.0810038	42	2.96485	59	0.0550511
6	5500000	140	0.131159	60	2.69649	73	0.872518
6	5600000	172	0.269444	89	1.33697	99	1.16067
6	5700000	143	0.271284	65	2.47289	61	1.07361
6	5800000	243	0.0671317	108	1.7124	149	0.991069
6	5900000	198	-0.251899	117	0.879937	127	0.337242
6	6000000	131	0.121196	73	0.6214	70	0.534998
6	6100000	167	0.136918	84	0.704184	95	0.400088
6	6200000	116	0.802372	59	1.62618	60	2.68241
6	6300000	160	0.679025	91	1.07564	93	1.99508
6	6400000	210	0.50896	112	1.5292	114	1.4125
6	6500000	219	0.125006	102	0.856327	143	0.43949
6	6600000	130	0.608739	76	1.19028	84	1.71984
6	6700000	342	-0.382662	235	0.472616	227	0.276341
6	6800000	256	0.0517639	139	1.07504	142	0.941915
6	6900000	200	-0.13589	100	0.48731	104	1.11858
6	7000000	217	-0.387696	123	0.419841	129	0.856336
6	7100000	169	-0.0794893	89	2.0202	81	0.717598
6	7200000	578	-0.602923	352	-0.182569	409	0.332564
6	7300000	355	-0.725806	248	-0.62562	261	-0.46572
6	7400000	250	-0.539035	111	1.47119	134	-0.587762
6	7500000	424	-0.697784	191	0.767815	167	0.176897
6	7600000	227	-0.296945	115	0.897454	112	-0.0562083
6	7700000	410	-0.712537	278	0.0562539	255	-0.443839
6	7800000	219	-0.402725	138	0.862706	117	0.171784
6	7900000	288	-0.638515	195	0.635982	172	-1.40387
6	8000000	101	-0.831596	66	0.438482	46	0.500696
6	8100000	163	-0.373961	76	2.01077	59	-1.16014
6	8200000	322	-0.997031	211	0.102738	173	-1.52196
6	8300000	190	-0.353049	101	1.37044	82	0.0547128
6	8400000	267	-0.446849	152	0.798656	110	-0.120561
6	8500000	394	-0.571203	215	0.408089	199	-0.025395
6	8600000	303	-0.841536	160	0.532155	144	-0.3607
6	8700000	365	-0.7962	197	0.650668	169	0.422551
6	8800000	261	-0.53226	142	0.38807	124	-0.0102804
6	8900000	234	-1.24351	199	-0.475225	160	-1.00914
6	9000000	1022	-1.30742	769	-0.452327	637	-1.20616
6	9100000	755	-1.25926	584	-0.439619	483	-1.18256
6	9200000	868	-1.43193	689	-0.390034	512	-1.36025
6	9300000	673	-1.36079	523	-0.162622	379	-0.744929
6	9400000	583	-1.39382	453	-0.0906647	325	-1.24018
6	9500000	786	-1.28612	581	-0.258257	468	-1.01057
6	9600000	1211	-0.142979	989	0.460101	899	0.153787
6	9700000	254	-1.57076	203	-0.766194	185	-1.22339
6	9800000	109	-1.79572	86	-1.05949	70	-0.252172
6	9900000	738	-1.16939	593	-0.438981	465	-1.42286
6	10000000	761	-1.26982	587	-0.278324	374	-1.90195
6	10100000	685	-1.32832	528	-0.528384	367	-1.69603
6	10200000	1131	-1.40861	833	-0.576472	647	-1.02758
6	10300000	896	-1.48185	712	-0.525822	585	-0.944416
6	10400000	493	-1.36188	424	-0.339596	297	-1.44374
6	10500000	995	-1.09805	798	-0.387882	651	-1.28408
6	10600000	921	-1.60349	741	-0.721503	622	-1.16474
6	10700000	654	-1.36468	537	-0.605191	339	-1.94932
6	10800000	821	-1.32131	658	-0.318926	433	-1.87293
6	10900000	579	-1.35296	470	-0.435519	312	-1.82623
6	11000000	692	-1.17663	556	-0.251862	390	-1.6577
6	11100000	822	-1.13715	633	-0.389028	473	-1.68767
6	11200000	813	-1.21828	663	-0.261376	512	-1.5995
6	11300000	756	-1.32897	569	-0.304753	456	-1.68032
6	11400000	612	-1.3185	512	-0.238575	372	-1.78602
6	11500000	1193	-0.670722	941	-0.0501563	774	-0.76041
6	11600000	1603	0.0998927	1300	0.601716	1156	0.298245
6	11700000	797	-1.23351	629	-0.472137	459	-1.44669
6	11800000	1039	-1.14151	774	-0.11286	629	-1.68426
6	11900000	826	-1.22017	636	-0.140065	415	-2.08931
6	12000000	883	-1.14634	676	-0.172527	475	-1.74765
6	12100000	777	-1.29935	604	-0.431063	448	-1.50072
6	12200000	832	-1.47237	649	-0.484332	512	-1.50701
6	12300000	981	-0.831476	613	0.202772	535	-1.78255
6	12400000	1028	-0.907656	683	-0.082929	580	-1.74246
6	12500000	895	-1.17051	663	-0.259156	447	-1.86952
6	12600000	768	-1.18774	598	-0.257329	382	-1.51238
6	12700000	787	-1.42244	643	-0.443398	419	-1.17307
6	12800000	1045	-1.22708	797	-0.32335	548	-0.988479
6	12900000	866	-1.29657	665	-0.35039	461	-1.04413
6	13000000	729	-1.22143	579	-0.231164	375	-1.23125
6	13100000	525	-1.35842	423	-0.44017	333	-1.43776
6	13200000	1197	-0.959354	974	-0.344042	960	-0.943582
6	13300000	736	-1.31832	584	-0.480735	585	-1.16599
6	13400000	825	-1.05292	669	-0.567069	619	-0.965476
6	13500000	918	-1.05891	750	-0.50622	686	-0.911747
6	13600000	750	-1.07963	597	-0.288962	564	-0.995745
6	13700000	938	-0.95456	763	-0.212322	686	-0.860327
6	13800000	872	-1.04392	727	-0.46638	639	-1.07184
6	13900000	937	-1.14156	757	-0.625985	740	-1.1534
6	14000000	748	-1.13204	606	-0.369373	581	-1.06794
6	14100000	808	-1.15035	652	-0.545571	622	-1.10001
6	14200000	850	-1.18894	677	-0.542602	677	-1.17342
6	14300000	754	-1.04871	609	-0.438455	590	-0.869718
6	14400000	859	-0.777294	707	-0.180648	666	-0.666637
6	14500000	858	-1.1355	706	-0.538875	658	-1.03221
6	14600000	856	-1.29624	704	-0.708655	649	-1.20015
6	14700000	767	-1.2601	630	-0.598476	616	-1.26009
6	14800000	789	-1.23873	655	-0.592732	610	-1.04663
6	14900000	677	-1.3495	549	-0.586276	544	-1.15688
6	15000000	655	-1.36805	540	-0.723525	521	-1.16961
6	15100000	1106	-1.00646	907	-0.452782	851	-0.974796
6	15200000	893	-1.24288	717	-0.571479	752	-1.16557
6	15300000	659	-1.19109	550	-0.618723	544	-1.12316
6	15400000	850	-1.36888	709	-0.675467	672	-1.17732
6	15500000	932	-1.17363	760	-0.435622	735	-1.18167
6	15600000	785	-1.18895	660	-0.58003	627	-1.14857
6	15700000	1352	-0.584672	1109	-0.0914018	1065	-0.576457
6	15800000	713	-1.05739	580	-0.573427	529	-0.990365
6	15900000	1009	-1.13119	835	-0.342165	791	-1.08808
6	16000000	1106	-0.945151	920	-0.343795	810	-0.878395
6	16100000	876	-0.90173	703	-0.139035	714	-0.720742
6	16200000	921	-1.04501	728	-0.371913	596	-0.907861
6	16300000	782	-1.26294	591	-0.426486	423	-0.853146
6	16400000	652	-1.31241	518	-0.284929	300	-0.90233
6	16500000	951	-1.3552	756	-0.50817	635	-1.08199
6	16600000	704	-1.4396	594	-0.619174	449	-0.939372
[truncated: 5,312 more rows]

## Sheet: Supplementary Data 5
Supplementary Data 4. Sliding window summary of Fst and ROD value across in three durian populations.
Pop1					Pop2					Pop3
Chr	Start	End	Fst	ROD	Chr	Start	End	Fst	ROD	Chr	Start	End	Fst	ROD
1	1	100000	0.0491668	-0.135496	1	1	100000	0.0697966	0.756993	1	1	100000	0.0945699	0.78599
1	10001	110000	0.0469472	-0.105596	1	10001	110000	0.0680204	0.673458	1	10001	110000	0.0876298	0.704647
1	20001	120000	0.0411551	-0.0650535	1	20001	120000	0.0615853	0.59721	1	20001	120000	0.080791	0.621812
1	30001	130000	0.0392872	-0.0324843	1	30001	130000	0.0641339	0.61822	1	30001	130000	0.0827697	0.630232
1	40001	140000	0.0401939	-0.0389907	1	40001	140000	0.0634756	0.614226	1	40001	140000	0.0833226	0.628704
1	50001	150000	0.03752	-0.031868	1	50001	150000	0.0637241	0.584084	1	50001	150000	0.0808261	0.596929
1	60001	160000	0.0399947	-0.0716115	1	60001	160000	0.0653736	0.577304	1	60001	160000	0.0854794	0.605551
1	70001	170000	0.0393385	-0.0889531	1	70001	170000	0.0660904	0.57249	1	70001	170000	0.0881291	0.607412
1	80001	180000	0.0357139	-0.0539809	1	80001	180000	0.0716752	0.574893	1	80001	180000	0.0896826	0.596665
1	90001	190000	0.0343858	-0.0265942	1	90001	190000	0.0689261	0.577141	1	90001	190000	0.086953	0.588095
1	100001	200000	0.033616	-0.0262075	1	100001	200000	0.0723585	0.552682	1	100001	200000	0.0918159	0.564105
1	110001	210000	0.0319583	0.015857	1	110001	210000	0.0768909	0.633111	1	110001	210000	0.100388	0.6272
1	120001	220000	0.0365333	0.0296614	1	120001	220000	0.0826279	0.681589	1	120001	220000	0.101429	0.671855
1	130001	230000	0.0411965	-0.0643683	1	130001	230000	0.0776599	0.656638	1	130001	230000	0.100556	0.677403
1	140001	240000	0.0414829	-0.0419674	1	140001	240000	0.0824906	0.680461	1	140001	240000	0.103247	0.693331
1	150001	250000	0.0449289	-0.0424878	1	150001	250000	0.0832805	0.693374	1	150001	250000	0.106507	0.705871
1	160001	260000	0.0448163	-0.0252626	1	160001	260000	0.0805955	0.690113	1	160001	260000	0.103882	0.697749
1	170001	270000	0.0472762	-0.0289154	1	170001	270000	0.0816556	0.69135	1	170001	270000	0.101631	0.700024
1	180001	280000	0.0474002	-0.0449835	1	180001	280000	0.0751754	0.683398	1	180001	280000	0.0971298	0.697027
1	190001	290000	0.0455788	-0.0141845	1	190001	290000	0.070925	0.66939	1	190001	290000	0.0921421	0.674014
1	200001	300000	0.0440459	-0.0255253	1	200001	300000	0.0690523	0.667295	1	200001	300000	0.0875912	0.675576
1	210001	310000	0.0393799	-0.0767585	1	210001	310000	0.0602709	0.546957	1	210001	310000	0.0775772	0.579253
1	220001	320000	0.0365477	-0.113885	1	220001	320000	0.0605235	0.524636	1	220001	320000	0.0794982	0.573238
1	230001	330000	0.0367661	-0.0783785	1	230001	330000	0.062048	0.508503	1	230001	330000	0.0759959	0.544226
1	240001	340000	0.0383947	-0.108481	1	240001	340000	0.0607235	0.476851	1	240001	340000	0.0734495	0.528049
1	250001	350000	0.0453704	-0.122154	1	250001	350000	0.0698334	0.505529	1	250001	350000	0.0761632	0.559356
1	260001	360000	0.0475415	-0.116508	1	260001	360000	0.0734974	0.416865	1	260001	360000	0.0761805	0.477716
1	270001	370000	0.0466325	-0.120439	1	270001	370000	0.0720295	0.401445	1	270001	370000	0.0742405	0.465786
1	280001	380000	0.0504236	-0.0889031	1	280001	380000	0.0786334	0.423672	1	280001	380000	0.0719589	0.470726
1	290001	390000	0.0541866	-0.106365	1	290001	390000	0.0857356	0.408026	1	290001	390000	0.0715834	0.464938
1	300001	400000	0.0579933	-0.10551	1	300001	400000	0.0901936	0.407162	1	300001	400000	0.0734455	0.463743
1	310001	410000	0.0713626	-0.0932444	1	310001	410000	0.108428	0.460478	1	310001	410000	0.0779856	0.506494
1	320001	420000	0.103175	-0.0563944	1	320001	420000	0.147268	0.509519	1	320001	420000	0.0811169	0.535703
1	330001	430000	0.0993905	-0.0626489	1	330001	430000	0.14223	0.515768	1	330001	430000	0.0809621	0.544316
1	340001	440000	0.100785	-0.0794373	1	340001	440000	0.141949	0.522643	1	340001	440000	0.0845112	0.557773
1	350001	450000	0.0936924	-0.0907518	1	350001	450000	0.131377	0.523965	1	350001	450000	0.090048	0.563572
1	360001	460000	0.102193	-0.096668	1	360001	460000	0.139854	0.759167	1	360001	460000	0.0938073	0.780395
1	370001	470000	0.109294	-0.113214	1	370001	470000	0.14988	0.785002	1	370001	470000	0.103326	0.806867
1	380001	480000	0.10071	-0.1354	1	380001	480000	0.146783	0.802883	1	380001	480000	0.114629	0.82639
1	390001	490000	0.100043	-0.186271	1	390001	490000	0.137611	0.838975	1	390001	490000	0.125817	0.864259
1	400001	500000	0.103197	-0.14678	1	400001	500000	0.14611	0.854096	1	400001	500000	0.130445	0.872771
1	410001	510000	0.101359	-0.137269	1	410001	510000	0.143647	0.785343	1	410001	510000	0.130293	0.811253
1	420001	520000	0.101548	-0.179407	1	420001	520000	0.136522	0.675319	1	420001	520000	0.135137	0.724709
1	430001	530000	0.106761	-0.158182	1	430001	530000	0.138273	0.604455	1	430001	530000	0.141711	0.658478
1	440001	540000	0.10224	-0.0999232	1	440001	540000	0.132337	0.582695	1	440001	540000	0.138822	0.620606
1	450001	550000	0.0998215	-0.0248427	1	450001	550000	0.127133	0.540794	1	450001	550000	0.127093	0.551926
1	460001	560000	0.104113	0.0184042	1	460001	560000	0.132056	0.533	1	460001	560000	0.126067	0.524244
1	470001	570000	0.109637	0.073654	1	470001	570000	0.120863	0.476558	1	470001	570000	0.124717	0.434939
1	480001	580000	0.118962	0.0934368	1	480001	580000	0.110937	0.41593	1	480001	580000	0.130042	0.355732
1	490001	590000	0.119138	0.326772	1	490001	590000	0.0917984	0.304121	1	490001	590000	0.133774	-0.0336452
1	500001	600000	0.117211	0.483391	1	500001	600000	0.0668851	0.213535	1	500001	600000	0.139409	-0.522362
1	510001	610000	0.124153	0.548682	1	510001	610000	0.0590823	0.189597	1	510001	610000	0.15225	-0.795637
1	520001	620000	0.122585	0.616221	1	520001	620000	0.0571549	0.220347	1	520001	620000	0.157649	-1.03151
1	530001	630000	0.122295	0.611393	1	530001	630000	0.0558168	0.233209	1	530001	630000	0.155305	-0.973176
1	540001	640000	0.124607	0.546999	1	540001	640000	0.0605525	0.203664	1	540001	640000	0.15218	-0.757911
1	550001	650000	0.1274	0.529949	1	550001	650000	0.0649701	0.218285	1	550001	650000	0.153486	-0.663043
1	560001	660000	0.127725	0.499125	1	560001	660000	0.0665244	0.217634	1	560001	660000	0.154583	-0.561998
1	570001	670000	0.129547	0.496542	1	570001	670000	0.0707111	0.225374	1	570001	670000	0.152607	-0.538611
1	580001	680000	0.129588	0.483544	1	580001	680000	0.0705479	0.224928	1	580001	680000	0.153331	-0.500751
1	590001	690000	0.129828	0.405172	1	590001	690000	0.068777	0.257846	1	590001	690000	0.147298	-0.247679
1	600001	700000	0.144377	0.272962	1	600001	700000	0.0811273	0.304165	1	600001	700000	0.146838	0.0429181
1	610001	710000	0.130535	0.263235	1	610001	710000	0.0752427	0.340306	1	610001	710000	0.124938	0.104607
1	620001	720000	0.130327	0.237229	1	620001	720000	0.0727314	0.334872	1	620001	720000	0.115646	0.128011
1	630001	730000	0.143444	0.281945	1	630001	730000	0.0760558	0.336158	1	630001	730000	0.120083	0.0754995
1	640001	740000	0.140208	0.34393	1	640001	740000	0.0688908	0.388383	1	640001	740000	0.116023	0.0677574
1	650001	750000	0.134649	0.315796	1	650001	750000	0.0612397	0.394711	1	650001	750000	0.113036	0.115338
1	660001	760000	0.132641	0.336167	1	660001	760000	0.0525188	0.394134	1	660001	760000	0.106457	0.0873205
1	670001	770000	0.126089	0.354929	1	670001	770000	0.0458205	0.385726	1	670001	770000	0.108219	0.0477422
1	680001	780000	0.126549	0.364054	1	680001	780000	0.0476147	0.398821	1	680001	780000	0.0981986	0.0546699
1	690001	790000	0.127351	0.371827	1	690001	790000	0.0543418	0.385011	1	690001	790000	0.116317	0.0209872
1	700001	800000	0.114957	0.384338	1	700001	800000	0.0582955	0.42674	1	700001	800000	0.12975	0.0688711
1	710001	810000	0.102609	0.26353	1	710001	810000	0.0603112	0.407845	1	710001	810000	0.118878	0.195955
1	720001	820000	0.0852117	0.168484	1	720001	820000	0.0566375	0.3203	1	720001	820000	0.0993631	0.182577
1	730001	830000	0.0588872	-0.00344489	1	730001	830000	0.0503272	0.231623	1	730001	830000	0.0816464	0.234261
1	740001	840000	0.0566386	-0.0377872	1	740001	840000	0.0505339	0.228204	1	740001	840000	0.0824588	0.256306
1	750001	850000	0.0482714	-0.0444028	1	750001	850000	0.0534816	0.0732205	1	750001	850000	0.0787945	0.112623
1	760001	860000	0.0457497	-0.0743818	1	760001	860000	0.0622126	0.133007	1	760001	860000	0.0861247	0.19303
1	770001	870000	0.0463017	-0.0929072	1	770001	870000	0.0611367	0.118719	1	770001	870000	0.084184	0.193636
1	780001	880000	0.0423554	-0.0749759	1	780001	880000	0.0603326	0.126933	1	780001	880000	0.084567	0.187826
1	790001	890000	0.0354978	-0.0544976	1	790001	890000	0.0552599	0.0551693	1	790001	890000	0.0623095	0.103999
1	800001	900000	0.0298155	-0.112819	1	800001	900000	0.0496172	-0.0244335	1	800001	900000	0.0421665	0.0794253
1	810001	910000	0.0395697	-0.273126	1	810001	910000	0.0621123	-0.193646	1	810001	910000	0.0628736	0.0624286
1	820001	920000	0.0539368	-0.341043	1	820001	920000	0.0746524	-0.193788	1	820001	920000	0.0844345	0.109806
1	830001	930000	0.0527841	-0.255864	1	830001	930000	0.0781891	-0.0344548	1	830001	930000	0.0910517	0.1763
1	840001	940000	0.0598357	-0.238903	1	840001	940000	0.0874798	-0.0121347	1	840001	940000	0.0870767	0.18304
1	850001	950000	0.0621151	-0.219862	1	850001	950000	0.0821263	0.106633	1	850001	950000	0.0895362	0.267649
1	860001	960000	0.0631733	-0.230741	1	860001	960000	0.0729542	0.0674826	1	860001	960000	0.0833277	0.242312
1	870001	970000	0.0574341	-0.248537	1	870001	970000	0.0693966	0.0479006	1	870001	970000	0.0740304	0.237428
1	880001	980000	0.0563347	-0.268658	1	880001	980000	0.0636043	0.082318	1	880001	980000	0.0728367	0.276652
1	890001	990000	0.059827	-0.330077	1	890001	990000	0.0641624	0.0890215	1	890001	990000	0.0765194	0.315093
1	900001	1000000	0.0582748	-0.317729	1	900001	1000000	0.0618057	0.0982338	1	900001	1000000	0.0735552	0.315667
1	910001	1010000	0.0567833	-0.305173	1	910001	1010000	0.0535281	0.299128	1	910001	1010000	0.0612208	0.463004
1	920001	1020000	0.0493255	-0.29751	1	920001	1020000	0.0475345	0.294919	1	920001	1020000	0.0493329	0.456589
1	930001	1030000	0.0453237	-0.250871	1	930001	1030000	0.0481616	0.0918542	1	930001	1030000	0.0468317	0.273989
1	940001	1040000	0.0414286	-0.317267	1	940001	1040000	0.0461674	0.0118072	1	940001	1040000	0.0533854	0.249816
1	950001	1050000	0.0393591	-0.337129	1	950001	1050000	0.049417	-0.046932	1	950001	1050000	0.0479441	0.21703
1	960001	1060000	0.038343	-0.334165	1	960001	1060000	0.0506601	-0.0625895	1	960001	1060000	0.0474712	0.203555
1	970001	1070000	0.0463368	-0.279599	1	970001	1070000	0.0533665	-0.100268	1	970001	1070000	0.0563857	0.140147
1	980001	1080000	0.0509148	-0.211494	1	980001	1080000	0.0599988	-0.0630185	1	980001	1080000	0.0589006	0.122555
1	990001	1090000	0.0589725	-0.149359	1	990001	1090000	0.0630008	0.023764	1	990001	1090000	0.0633596	0.150626
1	1000001	1100000	0.0641763	-0.0970578	1	1000001	1100000	0.0622664	0.0545777	1	1000001	1100000	0.0742351	0.13822
1	1010001	1110000	0.0654253	-0.0570828	1	1010001	1110000	0.0658794	0.0349965	1	1010001	1110000	0.0774892	0.0871069
1	1020001	1120000	0.061042	-0.108211	1	1020001	1120000	0.056617	0.0613251	1	1020001	1120000	0.0740464	0.152982
1	1030001	1130000	0.0685093	-0.116256	1	1030001	1130000	0.0528776	0.071592	1	1030001	1130000	0.0816273	0.168284
1	1040001	1140000	0.0674994	-0.0951853	1	1040001	1140000	0.0481194	0.100292	1	1040001	1140000	0.0768985	0.178488
1	1050001	1150000	0.0704946	-0.127077	1	1050001	1150000	0.0483768	0.108801	1	1050001	1150000	0.0830969	0.209283
1	1060001	1160000	0.0694077	-0.173709	1	1060001	1160000	0.054517	0.212682	1	1060001	1160000	0.0892251	0.329205
1	1070001	1170000	0.0687878	-0.205102	1	1070001	1170000	0.0607305	0.276473	1	1070001	1170000	0.0932157	0.399613
1	1080001	1180000	0.0615982	-0.217195	1	1080001	1180000	0.0540313	0.154921	1	1080001	1180000	0.0863287	0.305716
1	1090001	1190000	0.0579143	-0.253578	1	1090001	1190000	0.0526731	0.110066	1	1090001	1190000	0.0823401	0.290085
1	1100001	1200000	0.051178	-0.279307	1	1100001	1200000	0.0480484	0.0698704	1	1100001	1200000	0.0706663	0.272943
1	1110001	1210000	0.0508285	-0.292069	1	1110001	1210000	0.0459477	0.087465	1	1110001	1210000	0.0712329	0.293741
1	1120001	1220000	0.0489592	-0.298319	1	1120001	1220000	0.0464784	0.0761102	1	1120001	1220000	0.0721323	0.288395
1	1130001	1230000	0.0399811	-0.294775	1	1130001	1230000	0.0383362	0.123455	1	1130001	1230000	0.0630796	0.323014
1	1140001	1240000	0.0386721	-0.297823	1	1140001	1240000	0.0351114	0.104147	1	1140001	1240000	0.0595298	0.309726
1	1150001	1250000	0.0378685	-0.290835	1	1150001	1250000	0.0344788	0.0954303	1	1150001	1250000	0.0573028	0.299237
1	1160001	1260000	0.0340368	-0.286449	1	1160001	1260000	0.0293108	0.0326081	1	1160001	1260000	0.0506172	0.248014
1	1170001	1270000	0.0317192	-0.280392	1	1170001	1270000	0.024314	-0.00784944	1	1170001	1270000	0.0464804	0.212858
1	1180001	1280000	0.0305632	-0.297825	1	1180001	1280000	0.0229334	0.0421761	1	1180001	1280000	0.0442191	0.261978
1	1190001	1290000	0.0294936	-0.285159	1	1190001	1290000	0.0207781	0.0658948	1	1190001	1290000	0.0442228	0.27316
1	1200001	1300000	0.0286718	-0.303015	1	1200001	1300000	0.0182099	0.112933	1	1200001	1300000	0.0464935	0.31922
1	1210001	1310000	0.0275147	-0.271842	1	1210001	1310000	0.0184226	0.0937148	1	1210001	1310000	0.0438004	0.287423
1	1220001	1320000	0.0273291	-0.284906	1	1220001	1320000	0.0167907	0.105866	1	1220001	1320000	0.0407516	0.304125
1	1230001	1330000	0.033499	-0.293344	1	1230001	1330000	0.0224132	-0.00669432	1	1230001	1330000	0.0409538	0.221634
1	1240001	1340000	0.0710878	-0.158722	1	1240001	1340000	0.034721	-0.187214	1	1240001	1340000	0.0791607	-0.0245892
1	1250001	1350000	0.0784327	-0.11174	1	1250001	1350000	0.0271369	-0.231223	1	1250001	1350000	0.0970977	-0.107473
1	1260001	1360000	0.0768186	-0.135888	1	1260001	1360000	0.0346894	-0.323229	1	1260001	1360000	0.0978528	-0.164929
1	1270001	1370000	0.0682255	-0.0160076	1	1270001	1370000	0.0347878	-0.139269	1	1270001	1370000	0.0752642	-0.12132
1	1280001	1380000	0.0618536	-0.0637383	1	1280001	1380000	0.0363779	-0.0956719	1	1280001	1380000	0.0739802	-0.0300202
1	1290001	1390000	0.063382	0.0506991	1	1290001	1390000	0.0377216	-0.0593132	1	1290001	1390000	0.0842382	-0.115888
1	1300001	1400000	0.061972	0.0207565	1	1300001	1400000	0.0410395	-0.0187262	1	1300001	1400000	0.0883613	-0.0403196
1	1310001	1410000	0.0631476	0.0262825	1	1310001	1410000	0.046187	0.00177756	1	1310001	1410000	0.0890759	-0.0251664
1	1320001	1420000	0.0625387	0.00342266	1	1320001	1420000	0.0429967	-0.00951464	1	1320001	1420000	0.085696	-0.0129817
1	1330001	1430000	0.0609327	-0.00186383	1	1330001	1430000	0.0443616	0.0792203	1	1330001	1430000	0.0941427	0.0809332
1	1340001	1440000	0.0542366	0.00669273	1	1340001	1440000	0.0528868	0.105714	1	1340001	1440000	0.0965903	0.0996889
1	1350001	1450000	0.0543482	-0.00770477	1	1350001	1450000	0.0514061	0.109453	1	1350001	1450000	0.0951092	0.116262
1	1360001	1460000	0.0516473	0.00854037	1	1360001	1460000	0.0572255	0.110844	1	1360001	1460000	0.102504	0.103185
1	1370001	1470000	0.0518993	-0.0133009	1	1370001	1470000	0.0621608	0.121751	1	1370001	1470000	0.112987	0.133279
1	1380001	1480000	0.0513989	0.00128313	1	1380001	1480000	0.0719372	0.159102	1	1380001	1480000	0.111076	0.158022
1	1390001	1490000	0.0499858	-0.0386251	1	1390001	1490000	0.0775974	0.167837	1	1390001	1490000	0.110606	0.198784
1	1400001	1500000	0.0520315	-0.028358	1	1400001	1500000	0.0801632	0.156821	1	1400001	1500000	0.10771	0.180072
1	1410001	1510000	0.0502889	-0.0358534	1	1410001	1510000	0.0844291	0.180664	1	1410001	1510000	0.112618	0.209023
1	1420001	1520000	0.0503853	-0.00875459	1	1420001	1520000	0.0942335	0.260641	1	1420001	1520000	0.124291	0.267058
1	1430001	1530000	0.0547263	0.00264377	1	1430001	1530000	0.105448	0.226627	1	1430001	1530000	0.12217	0.224577
1	1440001	1540000	0.0575773	0.0143807	1	1440001	1540000	0.110143	0.247354	1	1440001	1540000	0.126427	0.236373
1	1450001	1550000	0.0608183	0.0221699	1	1450001	1550000	0.113548	0.252678	1	1450001	1550000	0.12603	0.235735
1	1460001	1560000	0.0620209	0.0275278	1	1460001	1560000	0.111435	0.28115	1	1460001	1560000	0.117782	0.260802
1	1470001	1570000	0.0628173	0.0448219	1	1470001	1570000	0.113958	0.301332	1	1470001	1570000	0.117463	0.268547
1	1480001	1580000	0.0697037	-0.00930205	1	1480001	1580000	0.124983	0.368364	1	1480001	1580000	0.133916	0.374185
1	1490001	1590000	0.0692942	-0.00564053	1	1490001	1590000	0.130101	0.421828	1	1490001	1590000	0.133936	0.425071
1	1500001	1600000	0.0683106	0.00355565	1	1500001	1600000	0.123353	0.447122	1	1500001	1600000	0.133702	0.445149
1	1510001	1610000	0.0748136	0.00208879	1	1510001	1610000	0.120349	0.325581	1	1510001	1610000	0.128063	0.324169
1	1520001	1620000	0.0772156	-0.0107744	1	1520001	1620000	0.113103	0.251628	1	1520001	1620000	0.130682	0.259605
1	1530001	1630000	0.0738272	0.0266758	1	1530001	1630000	0.101471	0.190752	1	1530001	1630000	0.129497	0.168573
1	1540001	1640000	0.0763622	0.0681754	1	1540001	1640000	0.0965987	0.192465	1	1540001	1640000	0.132389	0.133383
1	1550001	1650000	0.0739713	0.0833398	1	1550001	1650000	0.0970538	0.191405	1	1550001	1650000	0.138577	0.11789
1	1560001	1660000	0.0817166	0.0536848	1	1560001	1660000	0.0951274	0.239511	1	1560001	1660000	0.145283	0.196368
1	1570001	1670000	0.0811467	0.0598545	1	1570001	1670000	0.0937949	0.15262	1	1570001	1670000	0.145283	0.0986716
1	1580001	1680000	0.0934341	0.137062	1	1580001	1680000	0.0814722	0.072546	1	1580001	1680000	0.149771	-0.0747636
1	1590001	1690000	0.0977922	0.12576	1	1590001	1690000	0.0657647	0.01087	1	1590001	1690000	0.155489	-0.131417
1	1600001	1700000	0.106478	0.153899	1	1600001	1700000	0.0734995	0.0175713	1	1600001	1700000	0.163825	-0.161125
1	1610001	1710000	0.10611	0.186644	1	1610001	1710000	0.0657928	0.104925	1	1610001	1710000	0.177483	-0.100471
1	1620001	1720000	0.11549	0.212768	1	1620001	1720000	0.0780303	0.0381781	1	1620001	1720000	0.191804	-0.221778
1	1630001	1730000	0.11573	0.21612	1	1630001	1730000	0.0742179	0.0665235	1	1630001	1730000	0.187272	-0.190841
1	1640001	1740000	0.123157	0.226741	1	1640001	1740000	0.0890491	0.084332	1	1640001	1740000	0.18131	-0.184167
1	1650001	1750000	0.129027	0.256806	1	1650001	1750000	0.098473	0.00619226	1	1650001	1750000	0.199544	-0.337211
1	1660001	1760000	0.133056	0.27238	1	1660001	1760000	0.10507	-0.0501763	1	1660001	1760000	0.204673	-0.443303
1	1670001	1770000	0.138061	0.277951	1	1670001	1770000	0.105659	0.0298745	1	1670001	1770000	0.209762	-0.343573
1	1680001	1780000	0.139197	0.306712	1	1680001	1780000	0.110704	0.0928046	1	1680001	1780000	0.208989	-0.308541
1	1690001	1790000	0.143266	0.381322	1	1690001	1790000	0.119431	0.122335	1	1690001	1790000	0.203091	-0.418613
1	1700001	1800000	0.13729	0.377735	1	1700001	1800000	0.123459	0.0993785	1	1700001	1800000	0.211791	-0.447327
1	1710001	1810000	0.118369	0.326836	1	1710001	1810000	0.113927	0.0532891	1	1710001	1810000	0.18	-0.40636
1	1720001	1820000	0.11297	0.339655	1	1720001	1820000	0.113807	0.0322198	1	1720001	1820000	0.17659	-0.465568
1	1730001	1830000	0.114347	0.313981	1	1730001	1830000	0.126297	0.0174402	1	1730001	1830000	0.181305	-0.432264
1	1740001	1840000	0.109002	0.317333	1	1740001	1840000	0.118169	-0.0358327	1	1740001	1840000	0.179495	-0.517332
1	1750001	1850000	0.106494	0.344366	1	1750001	1850000	0.114321	0.0165677	1	1750001	1850000	0.171052	-0.499972
1	1760001	1860000	0.105893	0.369088	1	1760001	1860000	0.11687	0.0277293	1	1760001	1860000	0.171098	-0.541057
1	1770001	1870000	0.103666	0.339341	1	1770001	1870000	0.116276	-0.0282952	1	1770001	1870000	0.167413	-0.55647
1	1780001	1880000	0.0994505	0.321927	1	1780001	1880000	0.112339	-0.0769607	1	1780001	1880000	0.164312	-0.588267
1	1790001	1890000	0.0949858	0.3007	1	1790001	1890000	0.105914	-0.0778951	1	1790001	1890000	0.161967	-0.541392
1	1800001	1900000	0.103471	0.285139	1	1800001	1900000	0.11361	-0.0756648	1	1800001	1900000	0.159109	-0.50472
1	1810001	1910000	0.114137	0.325742	1	1810001	1910000	0.123526	-0.0726696	1	1810001	1910000	0.167108	-0.59089
1	1820001	1920000	0.117387	0.320404	1	1820001	1920000	0.12967	-0.0674113	1	1820001	1920000	0.15837	-0.570655
1	1830001	1930000	0.115351	0.358567	1	1830001	1930000	0.124339	-0.0195165	1	1830001	1930000	0.146546	-0.589436
1	1840001	1940000	0.121558	0.35961	1	1840001	1940000	0.133289	0.0502943	1	1840001	1940000	0.150239	-0.483013
1	1850001	1950000	0.117918	0.322584	1	1850001	1950000	0.140113	0.129589	1	1850001	1950000	0.137802	-0.284898
1	1860001	1960000	0.108211	0.30278	1	1860001	1960000	0.127991	0.170532	1	1860001	1960000	0.124079	-0.189679
1	1870001	1970000	0.110144	0.331321	1	1870001	1970000	0.130751	0.214516	1	1870001	1970000	0.130398	-0.174679
1	1880001	1980000	0.112001	0.378555	1	1880001	1980000	0.137227	0.21475	1	1880001	1980000	0.131938	-0.263588
1	1890001	1990000	0.118808	0.347477	1	1890001	1990000	0.158905	0.229085	1	1890001	1990000	0.14697	-0.181438
1	1900001	2000000	0.106965	0.384604	1	1900001	2000000	0.131418	0.231373	1	1900001	2000000	0.148063	-0.248996
1	1910001	2010000	0.12243	0.432957	1	1910001	2010000	0.130038	0.237101	1	1910001	2010000	0.157864	-0.3454
1	1920001	2020000	0.126252	0.409532	1	1920001	2020000	0.114016	0.253063	1	1920001	2020000	0.150197	-0.264991
1	1930001	2030000	0.129667	0.410227	1	1930001	2030000	0.114457	0.246765	1	1930001	2030000	0.155856	-0.27716
1	1940001	2040000	0.128096	0.371191	1	1940001	2040000	0.115736	0.218012	1	1940001	2040000	0.151186	-0.243602
1	1950001	2050000	0.118782	0.340819	1	1950001	2050000	0.105899	0.138955	1	1950001	2050000	0.14113	-0.306234
1	1960001	2060000	0.12575	0.30841	1	1960001	2060000	0.112347	0.122878	1	1960001	2060000	0.141598	-0.26827
1	1970001	2070000	0.125799	0.298114	1	1970001	2070000	0.113642	0.160346	1	1970001	2070000	0.13718	-0.196282
1	1980001	2080000	0.122386	0.241367	1	1980001	2080000	0.110457	0.189444	1	1980001	2080000	0.137778	-0.0684425
1	1990001	2090000	0.12452	0.248304	1	1990001	2090000	0.103093	0.219572	1	1990001	2090000	0.132323	-0.0382232
1	2000001	2100000	0.127624	0.197904	1	2000001	2100000	0.11923	0.188549	1	2000001	2100000	0.135514	-0.0116635
1	2010001	2110000	0.122076	0.131168	1	2010001	2110000	0.125699	0.173381	1	2010001	2110000	0.138502	0.0485863
1	2020001	2120000	0.11742	0.0669564	1	2020001	2120000	0.135199	0.126567	1	2020001	2120000	0.136609	0.063888
1	2030001	2130000	0.129571	0.10598	1	2030001	2130000	0.137414	0.110289	1	2030001	2130000	0.153651	0.00482
1	2040001	2140000	0.12425	0.132114	1	2040001	2140000	0.1286	0.157081	1	2040001	2140000	0.15163	0.0287681
1	2050001	2150000	0.116668	0.113844	1	2050001	2150000	0.121209	0.192482	1	2050001	2150000	0.143088	0.0887406
1	2060001	2160000	0.122388	0.143089	1	2060001	2160000	0.122945	0.127418	1	2060001	2160000	0.155101	-0.0182872
1	2070001	2170000	0.120017	0.143897	1	2070001	2170000	0.12237	0.0989955	1	2070001	2170000	0.159557	-0.0524487
1	2080001	2180000	0.129355	0.118012	1	2080001	2180000	0.135084	0.0708956	1	2080001	2180000	0.16985	-0.0534203
1	2090001	2190000	0.124412	0.140352	1	2090001	2190000	0.124952	-0.0104621	1	2090001	2190000	0.173575	-0.175436
1	2100001	2200000	0.125812	0.197847	1	2100001	2200000	0.119996	0.0587313	1	2100001	2200000	0.17734	-0.173428
1	2110001	2210000	0.122726	0.20589	1	2110001	2210000	0.109924	0.0842902	1	2110001	2210000	0.170092	-0.153127
1	2120001	2220000	0.127083	0.257627	1	2120001	2220000	0.107191	0.0671859	1	2120001	2220000	0.182994	-0.25653
1	2130001	2230000	0.11588	0.182046	1	2130001	2230000	0.0992446	0.0985387	1	2130001	2230000	0.162602	-0.102093
1	2140001	2240000	0.12275	0.137393	1	2140001	2240000	0.102174	0.0835957	1	2140001	2240000	0.163105	-0.0623664
1	2150001	2250000	0.128563	0.0642195	1	2150001	2250000	0.0945167	0.0259169	1	2150001	2250000	0.149421	-0.0409312
1	2160001	2260000	0.0972414	-0.0230325	1	2160001	2260000	0.0746557	-0.00441906	1	2160001	2260000	0.104152	0.0181944
1	2170001	2270000	0.0988244	-0.0465815	1	2170001	2270000	0.0729255	-0.0127673	1	2170001	2270000	0.099452	0.0323092
1	2180001	2280000	0.102823	-0.0198261	1	2180001	2280000	0.0696396	-0.0785271	1	2180001	2280000	0.10468	-0.0575598
1	2190001	2290000	0.106145	-0.0194613	1	2190001	2290000	0.0790838	-0.0583713	1	2190001	2290000	0.114587	-0.0381672
1	2200001	2300000	0.106178	-0.0399066	1	2200001	2300000	0.0825002	-0.0376318	1	2200001	2300000	0.113109	0.00218746
1	2210001	2310000	0.107624	-0.0617925	1	2210001	2310000	0.0826192	-0.0618712	1	2210001	2310000	0.111866	-7.4129e-05
1	2220001	2320000	0.105438	-0.0721921	1	2220001	2320000	0.0841442	-0.0172963	1	2220001	2320000	0.103667	0.0511996
1	2230001	2330000	0.104079	-0.0488572	1	2230001	2330000	0.0852614	-0.0219293	1	2230001	2330000	0.111465	0.0256736
1	2240001	2340000	0.0992161	-0.0528481	1	2240001	2340000	0.0847777	-0.0290343	1	2240001	2340000	0.115006	0.0226185
1	2250001	2350000	0.10385	0.0121702	1	2250001	2350000	0.096207	0.0228607	1	2250001	2350000	0.132353	0.0108223
1	2260001	2360000	0.137359	0.144399	1	2260001	2360000	0.133753	0.168127	1	2260001	2360000	0.194431	0.0277328
1	2270001	2370000	0.145302	0.241344	1	2270001	2370000	0.139804	0.172818	1	2270001	2370000	0.218373	-0.0903255
1	2280001	2380000	0.133001	0.269889	1	2280001	2380000	0.145971	0.233507	1	2280001	2380000	0.221796	-0.0498305
1	2290001	2390000	0.126407	0.323393	1	2290001	2390000	0.136371	0.297599	1	2290001	2390000	0.219343	-0.0381226
1	2300001	2400000	0.120927	0.375506	1	2300001	2400000	0.123306	0.305123	1	2300001	2400000	0.225881	-0.112705
1	2310001	2410000	0.103137	0.429076	1	2310001	2410000	0.117663	0.37918	1	2310001	2410000	0.225979	-0.087394
1	2320001	2420000	0.105651	0.451195	1	2320001	2420000	0.1206	0.380162	1	2320001	2420000	0.241836	-0.129433
1	2330001	2430000	0.108544	0.494242	1	2330001	2430000	0.121269	0.364384	1	2330001	2430000	0.250856	-0.25676
1	2340001	2440000	0.114539	0.542382	1	2340001	2440000	0.122155	0.352737	1	2340001	2440000	0.254469	-0.414419
1	2350001	2450000	0.110143	0.523443	1	2350001	2450000	0.112886	0.305108	1	2350001	2450000	0.235522	-0.458152
1	2360001	2460000	0.10502	0.488007	1	2360001	2460000	0.106869	0.208287	1	2360001	2460000	0.204593	-0.546336
1	2370001	2470000	0.0986149	0.493974	1	2370001	2470000	0.102714	0.179517	1	2370001	2470000	0.197495	-0.621423
1	2380001	2480000	0.0992962	0.511642	1	2380001	2480000	0.0944042	0.206215	1	2380001	2480000	0.193039	-0.625416
1	2390001	2490000	0.104793	0.526195	1	2390001	2490000	0.0929705	0.183521	1	2390001	2490000	0.191007	-0.723238
1	2400001	2500000	0.103744	0.520266	1	2400001	2500000	0.0935569	0.17273	1	2400001	2500000	0.182945	-0.724437
1	2410001	2510000	0.108605	0.512529	1	2410001	2510000	0.087673	0.0764564	1	2410001	2510000	0.168193	-0.894561
1	2420001	2520000	0.112874	0.539152	1	2420001	2520000	0.0819269	0.0823448	1	2420001	2520000	0.171426	-0.991231
1	2430001	2530000	0.115252	0.51608	1	2430001	2530000	0.0838613	0.0997589	1	2430001	2530000	0.171343	-0.86031
1	2440001	2540000	0.111495	0.485346	1	2440001	2540000	0.0867929	0.105029	1	2440001	2540000	0.171227	-0.738975
1	2450001	2550000	0.113937	0.533362	1	2450001	2550000	0.0904162	0.167694	1	2450001	2550000	0.183468	-0.783621
1	2460001	2560000	0.123646	0.590794	1	2460001	2560000	0.0929885	0.224829	1	2460001	2560000	0.212901	-0.894329
1	2470001	2570000	0.133869	0.603195	1	2470001	2570000	0.0949726	0.249435	1	2470001	2570000	0.217862	-0.891523
1	2480001	2580000	0.134921	0.599118	1	2480001	2580000	0.0952167	0.261193	1	2480001	2580000	0.220882	-0.842953
1	2490001	2590000	0.131012	0.571572	1	2490001	2590000	0.0967519	0.267073	1	2490001	2590000	0.221343	-0.710737
1	2500001	2600000	0.135136	0.51991	1	2500001	2600000	0.105312	0.289969	1	2500001	2600000	0.233484	-0.478955
1	2510001	2610000	0.153859	0.507584	1	2510001	2610000	0.126122	0.421941	1	2510001	2610000	0.302923	-0.173924
1	2520001	2620000	0.146921	0.468792	1	2520001	2620000	0.128043	0.451354	1	2520001	2620000	0.313116	-0.0328265
1	2530001	2630000	0.143079	0.442676	1	2530001	2630000	0.127637	0.481177	1	2530001	2630000	0.308016	0.0690813
1	2540001	2640000	0.149278	0.440684	1	2540001	2640000	0.140692	0.566081	1	2540001	2640000	0.339661	0.224198
1	2550001	2650000	0.149244	0.374413	1	2550001	2650000	0.140609	0.451549	1	2550001	2650000	0.311384	0.123301
1	2560001	2660000	0.13642	0.288082	1	2560001	2660000	0.134721	0.426861	1	2560001	2660000	0.286243	0.194936
1	2570001	2670000	0.122035	0.220372	1	2570001	2670000	0.138575	0.421256	1	2570001	2670000	0.280428	0.257666
1	2580001	2680000	0.119216	0.193408	1	2580001	2680000	0.143583	0.415017	1	2580001	2680000	0.263422	0.274747
1	2590001	2690000	0.119173	0.189145	1	2590001	2690000	0.145307	0.390618	1	2590001	2690000	0.264584	0.248469
1	2600001	2700000	0.116138	0.225575	1	2600001	2700000	0.145081	0.345636	1	2600001	2700000	0.255324	0.155033
1	2610001	2710000	0.118232	0.214954	1	2610001	2710000	0.149713	0.325412	1	2610001	2710000	0.236821	0.140703
1	2620001	2720000	0.119819	0.139093	1	2620001	2720000	0.160118	0.209144	1	2620001	2720000	0.221666	0.0813693
1	2630001	2730000	0.124203	0.0887626	1	2630001	2730000	0.167243	0.154565	1	2630001	2730000	0.20926	0.0722119
1	2640001	2740000	0.120626	0.0743186	1	2640001	2740000	0.157768	0.171008	1	2640001	2740000	0.198875	0.104452
1	2650001	2750000	0.120979	0.1743	1	2650001	2750000	0.152058	0.194163	1	2650001	2750000	0.204445	0.0240553
1	2660001	2760000	0.137996	0.160889	1	2660001	2760000	0.155419	0.238581	1	2660001	2760000	0.213335	0.0925885
1	2670001	2770000	0.138227	0.149896	1	2670001	2770000	0.151483	0.296355	1	2670001	2770000	0.212276	0.172284
1	2680001	2780000	0.142887	0.128478	1	2680001	2780000	0.154592	0.341183	1	2680001	2780000	0.230225	0.244062
1	2690001	2790000	0.146612	0.144652	1	2690001	2790000	0.156343	0.331785	1	2690001	2790000	0.22981	0.21878
1	2700001	2800000	0.146728	0.162841	1	2700001	2800000	0.155561	0.289267	1	2700001	2800000	0.228636	0.151017
1	2710001	2810000	0.144646	0.126708	1	2710001	2810000	0.154281	0.275693	1	2710001	2810000	0.220021	0.170601
1	2720001	2820000	0.148807	0.175824	1	2720001	2820000	0.152395	0.383266	1	2720001	2820000	0.224867	0.251696
1	2730001	2830000	0.139681	0.201284	1	2730001	2830000	0.142194	0.346211	1	2730001	2830000	0.220362	0.18145
1	2740001	2840000	0.149464	0.20749	1	2740001	2840000	0.146329	0.311293	1	2740001	2840000	0.221794	0.130981
1	2750001	2850000	0.150913	0.0511077	1	2750001	2850000	0.154666	0.425954	1	2750001	2850000	0.214175	0.395035
1	2760001	2860000	0.132783	0.0820859	1	2760001	2860000	0.156259	0.382074	1	2760001	2860000	0.210518	0.326815
1	2770001	2870000	0.131197	0.0675093	1	2770001	2870000	0.159112	0.326715	1	2770001	2870000	0.20706	0.277972
1	2780001	2880000	0.128378	0.0876796	1	2780001	2880000	0.163868	0.174204	1	2780001	2880000	0.196299	0.0948395
1	2790001	2890000	0.132786	-0.0452763	1	2790001	2890000	0.157801	0.160343	1	2790001	2890000	0.188401	0.196713
1	2800001	2900000	0.137664	-0.17876	1	2800001	2900000	0.149013	0.302421	1	2800001	2900000	0.176722	0.40821
1	2810001	2910000	0.119565	-0.181111	1	2810001	2910000	0.112851	0.463266	1	2810001	2910000	0.12453	0.545569
1	2820001	2920000	0.0840063	-0.0198532	1	2820001	2920000	0.0858457	0.342492	1	2820001	2920000	0.109821	0.355291
1	2830001	2930000	0.0730948	0.000360588	1	2830001	2930000	0.0947258	0.342651	1	2830001	2930000	0.125435	0.342414
1	2840001	2940000	0.0768206	-0.018521	1	2840001	2940000	0.100123	0.36304	1	2840001	2940000	0.133054	0.374622
1	2850001	2950000	0.0797005	0.00397382	1	2850001	2950000	0.100696	0.391051	1	2850001	2950000	0.135524	0.388621
1	2860001	2960000	0.0776882	0.0122877	1	2860001	2960000	0.0999061	0.385443	1	2860001	2960000	0.132211	0.377798
1	2870001	2970000	0.0817481	0.0409419	1	2870001	2970000	0.0998168	0.396592	1	2870001	2970000	0.133583	0.370833
1	2880001	2980000	0.0831019	0.0967885	1	2880001	2980000	0.100088	0.38323	1	2880001	2980000	0.133044	0.317136
1	2890001	2990000	0.0830972	0.106424	1	2890001	2990000	0.103249	0.398082	1	2890001	2990000	0.130302	0.326394
1	2900001	3000000	0.0808961	0.130459	1	2900001	3000000	0.101427	0.37656	1	2900001	3000000	0.132844	0.283024
1	2910001	3010000	0.0732805	0.169863	1	2910001	3010000	0.104758	0.339326	1	2910001	3010000	0.146505	0.204138
1	2920001	3020000	0.0832886	0.236771	1	2920001	3020000	0.117644	0.378844	1	2920001	3020000	0.170185	0.186147
1	2930001	3030000	0.096907	0.329511	1	2930001	3030000	0.114346	0.404795	1	2930001	3030000	0.175573	0.112282
1	2940001	3040000	0.0997696	0.402641	1	2940001	3040000	0.107829	0.350451	1	2940001	3040000	0.180822	-0.0873679
1	2950001	3050000	0.104345	0.414869	1	2950001	3050000	0.108865	0.291636	1	2950001	3050000	0.194139	-0.210608
1	2960001	3060000	0.113544	0.45717	1	2960001	3060000	0.110164	0.247831	1	2960001	3060000	0.221134	-0.385644
1	2970001	3070000	0.104386	0.377355	1	2970001	3070000	0.0960044	0.203285	1	2970001	3070000	0.182732	-0.279564
1	2980001	3080000	0.103417	0.336526	1	2980001	3080000	0.0981553	0.220315	1	2980001	3080000	0.189955	-0.175156
1	2990001	3090000	0.108282	0.35264	1	2990001	3090000	0.100785	0.225648	1	2990001	3090000	0.190494	-0.19617
1	3000001	3100000	0.115845	0.356182	1	3000001	3100000	0.102209	0.228009	1	3000001	3100000	0.193658	-0.199083
1	3010001	3110000	0.12106	0.357181	1	3010001	3110000	0.102788	0.239112	1	3010001	3110000	0.192435	-0.183674
1	3020001	3120000	0.124651	0.303201	1	3020001	3120000	0.106507	0.252148	1	3020001	3120000	0.19338	-0.0732679
1	3030001	3130000	0.128054	0.295948	1	3030001	3130000	0.112608	0.267625	1	3030001	3130000	0.201217	-0.0402288
1	3040001	3140000	0.126121	0.245922	1	3040001	3140000	0.114344	0.320097	1	3040001	3140000	0.203747	0.098365
1	3050001	3150000	0.124435	0.200828	1	3050001	3150000	0.11755	0.357961	1	3050001	3150000	0.20372	0.19662
1	3060001	3160000	0.125881	0.145572	1	3060001	3160000	0.123699	0.424535	1	3060001	3160000	0.199576	0.326491
1	3070001	3170000	0.137135	0.10485	1	3070001	3170000	0.145175	0.552234	1	3070001	3170000	0.248064	0.499786
1	3080001	3180000	0.141199	0.0567486	1	3080001	3180000	0.149067	0.607007	1	3080001	3180000	0.255862	0.583363
1	3090001	3190000	0.146689	-0.0725659	1	3090001	3190000	0.151894	0.640015	1	3090001	3190000	0.270772	0.664371
1	3100001	3200000	0.145992	-0.132315	1	3100001	3200000	0.151727	0.715372	1	3100001	3200000	0.273545	0.748632
1	3110001	3210000	0.118535	-0.20071	1	3110001	3210000	0.130175	0.629801	1	3110001	3210000	0.218984	0.691683
1	3120001	3220000	0.0984236	-0.227083	1	3120001	3220000	0.109873	0.473334	1	3120001	3220000	0.148403	0.570798
1	3130001	3230000	0.0993626	-0.293179	1	3130001	3230000	0.111136	0.457054	1	3130001	3230000	0.141677	0.580146
1	3140001	3240000	0.0985558	-0.235559	1	3140001	3240000	0.111792	0.41723	1	3140001	3240000	0.13105	0.528335
1	3150001	3250000	0.0969934	-0.212348	1	3150001	3250000	0.111362	0.380796	1	3150001	3250000	0.124172	0.489253
1	3160001	3260000	0.0977832	-0.200042	1	3160001	3260000	0.114614	0.345489	1	3160001	3260000	0.128263	0.454593
1	3170001	3270000	0.0996035	-0.245973	1	3170001	3270000	0.119647	0.338936	1	3170001	3270000	0.120054	0.46944
1	3180001	3280000	0.109252	-0.306728	1	3180001	3280000	0.128208	0.415258	1	3180001	3280000	0.139178	0.552515
1	3190001	3290000	0.110433	-0.332703	1	3190001	3290000	0.127575	0.455957	1	3190001	3290000	0.149324	0.591775
1	3200001	3300000	0.108801	-0.308193	1	3200001	3300000	0.128929	0.401177	1	3200001	3300000	0.149924	0.542252
1	3210001	3310000	0.126816	-0.250129	1	3210001	3310000	0.138282	0.44482	1	3210001	3310000	0.169183	0.555902
1	3220001	3320000	0.173781	-0.129811	1	3220001	3320000	0.179761	0.609067	1	3220001	3320000	0.261142	0.653984
1	3230001	3330000	0.164406	-0.111752	1	3230001	3330000	0.169834	0.631809	1	3230001	3330000	0.257323	0.66882
1	3240001	3340000	0.159716	-0.150943	1	3240001	3340000	0.163763	0.638875	1	3240001	3340000	0.247648	0.686235
1	3250001	3350000	0.159057	-0.149643	1	3250001	3350000	0.15708	0.637159	1	3250001	3350000	0.246929	0.684388
1	3260001	3360000	0.157873	-0.064413	1	3260001	3360000	0.147349	0.612886	1	3260001	3360000	0.250878	0.636312
1	3270001	3370000	0.165335	0.0275953	1	3270001	3370000	0.140173	0.578895	1	3270001	3370000	0.271142	0.566945
1	3280001	3380000	0.16399	0.298537	1	3280001	3380000	0.122087	0.455561	1	3280001	3380000	0.288052	0.223853
1	3290001	3390000	0.159782	0.546868	1	3290001	3390000	0.104599	0.382201	1	3290001	3390000	0.30597	-0.363398
1	3300001	3400000	0.157432	0.586645	1	3300001	3400000	0.0890126	0.418605	1	3300001	3400000	0.313953	-0.406527
1	3310001	3410000	0.153107	0.667842	1	3310001	3410000	0.085901	0.44612	1	3310001	3410000	0.33245	-0.667518
1	3320001	3420000	0.153915	0.673409	1	3320001	3420000	0.0742574	0.405672	1	3320001	3420000	0.355036	-0.819792
1	3330001	3430000	0.163156	0.717252	1	3330001	3430000	0.0798636	0.45275	1	3330001	3430000	0.406701	-0.935469
1	3340001	3440000	0.167443	0.711143	1	3340001	3440000	0.0894888	0.367128	1	3340001	3440000	0.419822	-1.19095
1	3350001	3450000	0.166021	0.687393	1	3350001	3450000	0.0943167	0.385538	1	3350001	3450000	0.419595	-0.965603
1	3360001	3460000	0.16391	0.627165	1	3360001	3460000	0.0911925	0.391047	1	3360001	3460000	0.419533	-0.633304
1	3370001	3470000	0.140245	0.522901	1	3370001	3470000	0.0973584	0.294685	1	3370001	3470000	0.340933	-0.47834
1	3380001	3480000	0.140877	0.403594	1	3380001	3480000	0.103743	0.318226	1	3380001	3480000	0.336271	-0.143136
1	3390001	3490000	0.111829	0.348368	1	3390001	3490000	0.0956813	0.292454	1	3390001	3490000	0.249306	-0.0858062
1	3400001	3500000	0.102071	0.266374	1	3400001	3500000	0.0838158	0.257493	1	3400001	3500000	0.207464	-0.012106
1	3410001	3510000	0.0909074	0.200742	1	3410001	3510000	0.0751034	0.203846	1	3410001	3510000	0.171615	0.00388301
1	3420001	3520000	0.0860616	0.182582	1	3420001	3520000	0.0759237	0.211197	1	3420001	3520000	0.16698	0.0350066
1	3430001	3530000	0.0855314	0.156907	1	3430001	3530000	0.0772233	0.217914	1	3430001	3530000	0.168068	0.0723608
1	3440001	3540000	0.0836492	0.0887848	1	3440001	3540000	0.0738196	0.230794	1	3440001	3540000	0.161317	0.155845
1	3450001	3550000	0.0809961	0.0781175	1	3450001	3550000	0.0729095	0.208499	1	3450001	3550000	0.156117	0.14143
1	3460001	3560000	0.0790917	0.0655191	1	3460001	3560000	0.0725323	0.19467	1	3460001	3560000	0.149655	0.138206
1	3470001	3570000	0.077112	0.042058	1	3470001	3570000	0.0671603	0.199047	1	3470001	3570000	0.136409	0.163881
1	3480001	3580000	0.0757741	0.0538765	1	3480001	3580000	0.0671323	0.161865	1	3480001	3580000	0.124084	0.114138
1	3490001	3590000	0.0835479	0.0174153	1	3490001	3590000	0.0653839	0.151238	1	3490001	3590000	0.125441	0.136194
1	3500001	3600000	0.0913099	0.0468831	1	3500001	3600000	0.0739096	0.158676	1	3500001	3600000	0.146595	0.117292
1	3510001	3610000	0.110069	0.028352	1	3510001	3610000	0.0913835	0.198489	1	3510001	3610000	0.205397	0.175102
1	3520001	3620000	0.113998	0.0369264	1	3520001	3620000	0.0926516	0.220331	1	3520001	3620000	0.217504	0.190437
1	3530001	3630000	0.110631	0.0635326	1	3530001	3630000	0.0915581	0.184873	1	3530001	3630000	0.213545	0.129572
1	3540001	3640000	0.107341	0.115603	1	3540001	3640000	0.101692	0.213933	1	3540001	3640000	0.229547	0.111183
1	3550001	3650000	0.113539	0.126162	1	3550001	3650000	0.10079	0.249003	1	3550001	3650000	0.231875	0.140576
1	3560001	3660000	0.110799	0.157882	1	3560001	3660000	0.0942993	0.271648	1	3560001	3660000	0.233088	0.135095
1	3570001	3670000	0.109221	0.187705	1	3570001	3670000	0.0959651	0.299924	1	3570001	3670000	0.246925	0.13815
1	3580001	3680000	0.109604	0.203795	1	3580001	3680000	0.0975732	0.381842	1	3580001	3680000	0.282122	0.223619
1	3590001	3690000	0.114139	0.240335	1	3590001	3690000	0.102279	0.422528	1	3590001	3690000	0.289799	0.239834
1	3600001	3700000	0.113654	0.197928	1	3600001	3700000	0.10394	0.412414	1	3600001	3700000	0.276042	0.267414
1	3610001	3710000	0.119998	0.264645	1	3610001	3710000	0.108888	0.46577	1	3610001	3710000	0.296715	0.273507
1	3620001	3720000	0.127467	0.31069	1	3620001	3720000	0.10375	0.433617	1	3620001	3720000	0.29343	0.178334
1	3630001	3730000	0.131339	0.349202	1	3630001	3730000	0.0992626	0.416952	1	3630001	3730000	0.279659	0.104103
1	3640001	3740000	0.134235	0.376618	1	3640001	3740000	0.0953634	0.399007	1	3640001	3740000	0.269749	0.0359161
1	3650001	3750000	0.128897	0.374743	1	3650001	3750000	0.092608	0.403038	1	3650001	3750000	0.264985	0.0452543
1	3660001	3760000	0.126728	0.369065	1	3660001	3760000	0.0980654	0.403828	1	3660001	3760000	0.247965	0.0550972
1	3670001	3770000	0.13443	0.402069	1	3670001	3770000	0.0919838	0.391817	1	3670001	3770000	0.248153	-0.0171456
1	3680001	3780000	0.135566	0.430286	1	3680001	3780000	0.0814617	0.380859	1	3680001	3780000	0.238982	-0.0867583
1	3690001	3790000	0.138346	0.44666	1	3690001	3790000	0.0843972	0.276052	1	3690001	3790000	0.255081	-0.308324
1	3700001	3800000	0.136085	0.49136	1	3700001	3800000	0.0894765	0.324721	1	3700001	3800000	0.259946	-0.327618
1	3710001	3810000	0.135337	0.493609	1	3710001	3810000	0.0900218	0.331842	1	3710001	3810000	0.239024	-0.319452
1	3720001	3820000	0.118214	0.442365	1	3720001	3820000	0.0976444	0.426353	1	3720001	3820000	0.23192	-0.0287137
1	3730001	3830000	0.131785	0.441127	1	3730001	3830000	0.110838	0.504502	1	3730001	3830000	0.231811	0.113398
1	3740001	3840000	0.134471	0.422534	1	3740001	3840000	0.11049	0.521481	1	3740001	3840000	0.239664	0.171346
1	3750001	3850000	0.134311	0.467809	1	3750001	3850000	0.110253	0.561819	1	3750001	3850000	0.232938	0.176648
1	3760001	3860000	0.143674	0.580294	1	3760001	3860000	0.115884	0.642541	1	3760001	3860000	0.231763	0.148311
1	3770001	3870000	0.11952	0.505615	1	3770001	3870000	0.101239	0.560339	1	3770001	3870000	0.186633	0.110689
1	3780001	3880000	0.112688	0.510546	1	3780001	3880000	0.0979298	0.57746	1	3780001	3880000	0.171206	0.136712
1	3790001	3890000	0.114438	0.527963	1	3790001	3890000	0.0979375	0.617924	1	3790001	3890000	0.165486	0.19058
1	3800001	3900000	0.114556	0.550182	1	3800001	3900000	0.0957455	0.629789	1	3800001	3900000	0.166733	0.176976
1	3810001	3910000	0.112306	0.546239	1	3810001	3910000	0.0925905	0.629297	1	3810001	3910000	0.167319	0.183043
1	3820001	3920000	0.117942	0.57659	1	3820001	3920000	0.0941631	0.623343	1	3820001	3920000	0.171831	0.110419
1	3830001	3930000	0.117162	0.589007	1	3830001	3930000	0.0945679	0.627619	1	3830001	3930000	0.171829	0.0939477
1	3840001	3940000	0.12269	0.594224	1	3840001	3940000	0.0958881	0.636339	1	3840001	3940000	0.174933	0.103788
1	3850001	3950000	0.122335	0.58612	1	3850001	3950000	0.0976294	0.639764	1	3850001	3950000	0.179533	0.129614
1	3860001	3960000	0.120412	0.53554	1	3860001	3960000	0.0953269	0.618599	1	3860001	3960000	0.178821	0.178828
1	3870001	3970000	0.137611	0.572907	1	3870001	3970000	0.107513	0.71336	1	3870001	3970000	0.207441	0.328859
1	3880001	3980000	0.145522	0.592296	1	3880001	3980000	0.11695	0.738174	1	3880001	3980000	0.226761	0.357803
1	3890001	3990000	0.15138	0.58245	1	3890001	3990000	0.122538	0.795034	1	3890001	3990000	0.255796	0.509123
1	3900001	4000000	0.159959	0.584739	1	3900001	4000000	0.136942	0.84205	1	3900001	4000000	0.29807	0.619637
1	3910001	4010000	0.172097	0.576184	1	3910001	4010000	0.156387	0.851676	1	3910001	4010000	0.323036	0.650027
1	3920001	4020000	0.163946	0.552961	1	3920001	4020000	0.15223	0.849216	1	3920001	4020000	0.308892	0.662706
1	3930001	4030000	0.149792	0.504543	1	3930001	4030000	0.14295	0.841573	1	3930001	4030000	0.324856	0.680241
1	3940001	4040000	0.127189	0.504998	1	3940001	4040000	0.146943	0.841809	1	3940001	4040000	0.330973	0.680423
1	3950001	4050000	0.124617	0.528478	1	3950001	4050000	0.143897	0.840014	1	3950001	4050000	0.315181	0.660702
1	3960001	4060000	0.120978	0.62902	1	3960001	4060000	0.14754	0.856136	1	3960001	4060000	0.370237	0.612205
1	3970001	4070000	0.11018	0.604135	1	3970001	4070000	0.142426	0.859507	1	3970001	4070000	0.389643	0.6451
1	3980001	4080000	0.111348	0.549236	1	3980001	4080000	0.124891	0.859277	1	3980001	4080000	0.400752	0.687812
1	3990001	4090000	0.121072	0.548599	1	3990001	4090000	0.127067	0.862024	1	3990001	4090000	0.426259	0.694337
1	4000001	4100000	0.117795	0.507826	1	4000001	4100000	0.123387	0.86315	1	4000001	4100000	0.392391	0.721948
1	4010001	4110000	0.117769	0.468003	1	4010001	4110000	0.126123	0.853789	1	4010001	4110000	0.402593	0.725166
1	4020001	4120000	0.109438	0.421153	1	4020001	4120000	0.124407	0.827983	1	4020001	4120000	0.373482	0.702828
1	4030001	4130000	0.117681	0.398534	1	4030001	4130000	0.130732	0.833256	1	4030001	4130000	0.371379	0.722771
1	4040001	4140000	0.119706	0.394302	1	4040001	4140000	0.128008	0.836277	1	4040001	4140000	0.366459	0.729695
1	4050001	4150000	0.122265	0.404029	1	4050001	4150000	0.129817	0.841472	1	4050001	4150000	0.362382	0.734001
1	4060001	4160000	0.118104	0.352324	1	4060001	4160000	0.127775	0.799462	1	4060001	4160000	0.316119	0.690372
1	4070001	4170000	0.119031	0.386191	1	4070001	4170000	0.119351	0.681225	1	4070001	4170000	0.280812	0.48066
1	4080001	4180000	0.122839	0.438249	1	4080001	4180000	0.12539	0.603204	1	4080001	4180000	0.277379	0.293645
1	4090001	4190000	0.119277	0.46318	1	4090001	4190000	0.123254	0.600408	1	4090001	4190000	0.272981	0.25563
1	4100001	4200000	0.120372	0.466029	1	4100001	4200000	0.120213	0.508879	1	4100001	4200000	0.256154	0.0802487
1	4110001	4210000	0.121685	0.504338	1	4110001	4210000	0.111425	0.440802	1	4110001	4210000	0.238539	-0.128184
[truncated: 72,128 more rows]

## Sheet: Supplementary Data 6
Supplementary Data 5. Genomic locations of 95 candidate genes.
[truncated: 96 more rows]
